# Supplementary material for: Intelligent model for the detection and classification of encrypted network traffic in cloud infrastructure
Source: PeerJ Comput Sci. 2024 May 27;10:e2027. doi: 10.7717/peerj-cs.2027 (PMC11157524; doi:10.7717/peerj-cs.2027)
Supplement: Supplemental Information 1 — A statistical characteristics classifier divides the collected traffic into two categories: DoH and non-DoH. DoH traffic is classified as either benign or malicious at the second layer using a time-series classifier. Non-DoH: Accessing a website using the HTTPS protocol generates traffic designated as non-DoH. Many Alexa domain websites are visited to ensure the dataset is well-balanced. ‘Benign-DoH’ is non-malicious DoH traffic created using the same method as in ‘non-DoH’ by utilizing the Mozilla Firefox and Google Chrome web browsers’ This is known as malicious DoH traffic and is generated by DNS tunneling software such as dns2tcp, DNSCat2, and Iodine. [file peerj-cs-10-2027-s001.zip]

Archive with 1 entries (1 files):
- Dataset-stateless_attack_heavyAllProcessed.csv
