# Supplementary material for: Intelligent model for the detection and classification of encrypted network traffic in cloud infrastructure
Source: PeerJ Comput Sci. 2024 May 27;10:e2027. doi: 10.7717/peerj-cs.2027 (PMC11157524; doi:10.7717/peerj-cs.2027)
Supplement: Supplemental Information 1 — A statistical characteristics classifier divides the collected traffic into two categories: DoH and non-DoH. DoH traffic is classified as either benign or malicious at the second layer using a time-series classifier. Non-DoH: Accessing a website using the HTTPS protocol generates traffic designated as non-DoH. Many Alexa domain websites are visited to ensure the dataset is well-balanced. ‘Benign-DoH’ is non-malicious DoH traffic created using the same method as in ‘non-DoH’ by utilizing the Mozilla Firefox and Google Chrome web browsers’ This is known as malicious DoH traffic and is generated by DNS tunneling software such as dns2tcp, DNSCat2, and Iodine. [file peerj-cs-10-2027-s001.zip › Dataset-stateless_attack_heavyAllProcessed.csv]

	timestamp	FQDN_count	subdomain_length	upper	lower	numeric	entropy	special	labels	labels_max	labels_average	longest_word	sld	len	subdomain	Class
0	31504.0	25	8	0	10	9	2.556641667	6	6	7	3.333333333	2.0	110.0	12	1	1
1	31509.0	25	8	0	10	9	2.556641667	6	6	7	3.333333333	2.0	110.0	12	1	1
2	31511.0	15	0	11	0	3	3.625	1	1	15	15.0	11.0	467.0	16	0	1
3	31513.0	24	7	0	10	8	2.054028744	6	6	7	3.166666667	4.0	178.0	11	1	1
4	31517.0	24	7	0	10	8	2.054028744	6	6	7	3.166666667	4.0	178.0	11	1	1
5	31524.0	16	10	0	12	0	3.0778195310000003	4	3	5	4.666666667	6271.0	16302.0	16	1	1
6	31529.0	25	8	0	10	9	2.786215626	6	6	7	3.333333333	2.0	110.0	12	1	1
7	31533.0	25	8	0	10	9	2.786215626	6	6	7	3.333333333	2.0	110.0	12	1	1
8	31537.0	24	7	0	10	8	2.054028744	6	6	7	3.166666667	4.0	178.0	11	1	1
9	31541.0	24	7	0	10	8	2.054028744	6	6	7	3.166666667	4.0	178.0	11	1	1
10	31555.0	10	0	0	9	0	1.5	1	2	6	4.5	2869.0	7260.0	4	0	1
11	31555.0	24	7	0	10	8	2.054028744	6	6	7	3.166666667	4.0	178.0	11	1	1
12	31559.0	24	7	0	10	8	2.054028744	6	6	7	3.166666667	4.0	178.0	11	1	1
13	31576.0	24	7	0	10	8	2.054028744	6	6	7	3.166666667	4.0	178.0	11	1	1
14	31580.0	24	7	0	10	8	2.054028744	6	6	7	3.166666667	4.0	178.0	11	1	1
15	31596.0	24	7	0	10	8	2.054028744	6	6	7	3.166666667	4.0	178.0	11	1	1
16	31600.0	24	7	0	10	8	2.054028744	6	6	7	3.166666667	4.0	178.0	11	1	1
17	31604.0	26	9	0	10	10	2.7423376239999997	6	6	7	3.5	2.0	110.0	13	1	1
18	31608.0	26	9	0	10	10	2.7423376239999997	6	6	7	3.5	2.0	110.0	13	1	1
19	31620.0	24	7	0	10	8	2.054028744	6	6	7	3.166666667	4.0	178.0	11	1	1
20	31624.0	24	7	0	10	8	2.054028744	6	6	7	3.166666667	4.0	178.0	11	1	1
21	31635.0	26	9	0	10	10	2.7423376239999997	6	6	7	3.5	2.0	110.0	13	1	1
22	31639.0	26	9	0	10	10	2.7423376239999997	6	6	7	3.5	2.0	110.0	13	1	1
23	31653.0	24	7	0	10	8	2.054028744	6	6	7	3.166666667	4.0	178.0	11	1	1
24	31657.0	24	7	0	10	8	2.054028744	6	6	7	3.166666667	4.0	178.0	11	1	1
25	31661.0	26	9	0	10	10	2.7423376239999997	6	6	7	3.5	2.0	110.0	13	1	1
26	31665.0	26	9	0	10	10	2.7423376239999997	6	6	7	3.5	2.0	110.0	13	1	1
27	31678.0	27	10	0	10	11	2.57041707	6	6	7	3.666666667	2.0	110.0	14	1	1
28	31682.0	27	10	0	10	11	2.57041707	6	6	7	3.666666667	2.0	110.0	14	1	1
29	31686.0	24	7	0	10	8	2.054028744	6	6	7	3.166666667	4.0	178.0	11	1	1
30	31690.0	24	7	0	10	8	2.054028744	6	6	7	3.166666667	4.0	178.0	11	1	1
31	31699.0	16	10	0	12	0	3.0778195310000003	4	3	5	4.666666667	6271.0	16302.0	16	1	1
32	31703.0	27	10	0	10	11	2.57041707	6	6	7	3.666666667	2.0	110.0	14	1	1
33	31707.0	27	10	0	10	11	2.57041707	6	6	7	3.666666667	2.0	110.0	14	1	1
34	31711.0	27	10	0	10	11	2.7671947489999997	6	6	7	3.666666667	2.0	110.0	14	1	1
35	31715.0	27	10	0	10	11	2.7671947489999997	6	6	7	3.666666667	2.0	110.0	14	1	1
36	31720.0	24	7	0	10	8	2.054028744	6	6	7	3.166666667	4.0	178.0	11	1	1
37	31724.0	24	7	0	10	8	2.054028744	6	6	7	3.166666667	4.0	178.0	11	1	1
38	31728.0	27	10	0	10	11	2.57041707	6	6	7	3.666666667	2.0	110.0	14	1	1
39	31732.0	27	10	0	10	11	2.57041707	6	6	7	3.666666667	2.0	110.0	14	1	1
40	31744.0	27	10	0	10	11	2.57041707	6	6	7	3.666666667	2.0	110.0	14	1	1
41	31748.0	27	10	0	10	11	2.57041707	6	6	7	3.666666667	2.0	110.0	14	1	1
42	31753.0	24	7	0	10	8	2.054028744	6	6	7	3.166666667	4.0	178.0	11	1	1
43	31757.0	24	7	0	10	8	2.054028744	6	6	7	3.166666667	4.0	178.0	11	1	1
44	31761.0	25	8	0	10	9	2.556641667	6	6	7	3.333333333	2.0	110.0	12	1	1
45	31765.0	25	8	0	10	9	2.556641667	6	6	7	3.333333333	2.0	110.0	12	1	1
46	31777.0	24	7	0	10	8	2.054028744	6	6	7	3.166666667	4.0	178.0	11	1	1
47	31781.0	24	7	0	10	8	2.054028744	6	6	7	3.166666667	4.0	178.0	11	1	1
48	31794.0	25	8	0	10	9	2.556641667	6	6	7	3.333333333	2.0	110.0	12	1	1
49	31799.0	25	8	0	10	9	2.556641667	6	6	7	3.333333333	2.0	110.0	12	1	1
50	31801.0	15	9	0	11	0	2.929438722	4	3	5	4.333333333	6271.0	16302.0	15	1	1
51	31811.0	24	7	0	10	8	2.054028744	6	6	7	3.166666667	4.0	178.0	11	1	1
52	31815.0	24	7	0	10	8	2.054028744	6	6	7	3.166666667	4.0	178.0	11	1	1
53	31819.0	27	10	0	10	11	2.7671947489999997	6	6	7	3.666666667	2.0	110.0	14	1	1
54	31823.0	27	10	0	10	11	2.7671947489999997	6	6	7	3.666666667	2.0	110.0	14	1	1
55	31827.0	27	10	0	10	11	2.57041707	6	6	7	3.666666667	2.0	110.0	14	1	1
56	31831.0	27	10	0	10	11	2.57041707	6	6	7	3.666666667	2.0	110.0	14	1	1
57	31844.0	25	8	0	10	9	2.786215626	6	6	7	3.333333333	2.0	110.0	12	1	1
58	31848.0	25	8	0	10	9	2.786215626	6	6	7	3.333333333	2.0	110.0	12	1	1
59	31852.0	24	7	0	10	8	2.054028744	6	6	7	3.166666667	4.0	178.0	11	1	1
60	31856.0	24	7	0	10	8	2.054028744	6	6	7	3.166666667	4.0	178.0	11	1	1
61	31857.0	15	0	11	0	3	3.625	1	1	15	15.0	11.0	467.0	16	0	1
62	31860.0	25	8	0	10	9	2.556641667	6	6	7	3.333333333	2.0	110.0	12	1	1
63	31864.0	25	8	0	10	9	2.556641667	6	6	7	3.333333333	2.0	110.0	12	1	1
64	31877.0	28	11	0	10	12	2.205788524	6	6	7	3.833333333	9.0	184.0	15	1	1
65	31881.0	28	11	0	10	12	2.205788524	6	6	7	3.833333333	9.0	184.0	15	1	1
66	31885.0	24	7	0	10	8	2.054028744	6	6	7	3.166666667	4.0	178.0	11	1	1
67	31889.0	24	7	0	10	8	2.054028744	6	6	7	3.166666667	4.0	178.0	11	1	1
68	31901.0	25	8	0	10	9	2.619548959	6	6	7	3.333333333	2.0	97.0	12	1	1
69	31906.0	25	8	0	10	9	2.619548959	6	6	7	3.333333333	2.0	97.0	12	1	1
70	31933.0	15	9	0	11	0	2.929438722	4	3	5	4.333333333	6271.0	16302.0	15	1	1
71	31946.0	27	10	0	10	11	2.57041707	6	6	7	3.666666667	2.0	110.0	14	1	1
72	31951.0	27	10	0	10	11	2.57041707	6	6	7	3.666666667	2.0	110.0	14	1	1
73	31992.0	28	11	0	10	12	2.612446222	6	6	7	3.833333333	2.0	110.0	15	1	1
74	31996.0	28	11	0	10	12	2.612446222	6	6	7	3.833333333	2.0	110.0	15	1	1
75	32015.0	32	0	32	0	0	1.918454776	0	1	32	32.0	10.0	476.0	33	0	1
76	32015.0	10	4	0	9	0	2.589735285	1	2	5	4.5	6271.0	16302.0	10	1	1
77	32015.0	4	0	0	4	0	1.8575424759999999	0	1	4	4.0	105.0	31294.0	5	0	1
78	32019.0	4	0	0	4	0	1.8575424759999999	0	1	4	4.0	105.0	31294.0	5	0	1
79	32022.0	32	0	32	0	0	1.918454776	0	1	32	32.0	10.0	476.0	33	0	1
80	32025.0	10	4	0	9	0	2.589735285	1	2	5	4.5	6271.0	16302.0	10	1	1
81	32030.0	32	0	32	0	0	1.918454776	0	1	32	32.0	10.0	476.0	33	0	1
82	32037.0	26	9	0	10	10	2.7423376239999997	6	6	7	3.5	2.0	110.0	13	1	1
83	32041.0	26	9	0	10	10	2.7423376239999997	6	6	7	3.5	2.0	110.0	13	1	1
84	32045.0	24	7	0	10	8	2.054028744	6	6	7	3.166666667	4.0	178.0	11	1	1
85	32049.0	24	7	0	10	8	2.054028744	6	6	7	3.166666667	4.0	178.0	11	1	1
86	32053.0	27	10	0	10	11	2.7671947489999997	6	6	7	3.666666667	2.0	110.0	14	1	1
87	32057.0	27	10	0	10	11	2.7671947489999997	6	6	7	3.666666667	2.0	110.0	14	1	1
88	32069.0	27	10	0	10	11	2.57041707	6	6	7	3.666666667	2.0	110.0	14	1	1
89	32074.0	27	10	0	10	11	2.57041707	6	6	7	3.666666667	2.0	110.0	14	1	1
90	32078.0	27	10	0	10	11	2.57041707	6	6	7	3.666666667	2.0	110.0	14	1	1
91	32082.0	27	10	0	10	11	2.57041707	6	6	7	3.666666667	2.0	110.0	14	1	1
92	32086.0	24	7	0	10	8	2.054028744	6	6	7	3.166666667	4.0	178.0	11	1	1
93	32090.0	24	7	0	10	8	2.054028744	6	6	7	3.166666667	4.0	178.0	11	1	1
94	32102.0	25	8	0	10	9	2.556641667	6	6	7	3.333333333	2.0	110.0	12	1	1
95	32107.0	25	8	0	10	9	2.556641667	6	6	7	3.333333333	2.0	110.0	12	1	1
96	32111.0	24	7	0	10	8	2.054028744	6	6	7	3.166666667	4.0	178.0	11	1	1
97	32115.0	24	7	0	10	8	2.054028744	6	6	7	3.166666667	4.0	178.0	11	1	1
98	32127.0	25	8	0	10	9	2.786215626	6	6	7	3.333333333	2.0	110.0	12	1	1
99	32131.0	25	8	0	10	9	2.786215626	6	6	7	3.333333333	2.0	110.0	12	1	1
100	32144.0	24	7	0	10	8	2.054028744	6	6	7	3.166666667	4.0	178.0	11	1	1
101	32148.0	24	7	0	10	8	2.054028744	6	6	7	3.166666667	4.0	178.0	11	1	1
102	32155.0	27	10	0	10	11	2.7671947489999997	6	6	7	3.666666667	2.0	110.0	14	1	1
103	32159.0	27	10	0	10	11	2.7671947489999997	6	6	7	3.666666667	2.0	110.0	14	1	1
104	32174.0	24	7	0	10	8	2.054028744	6	6	7	3.166666667	4.0	178.0	11	1	1
105	32178.0	24	7	0	10	8	2.054028744	6	6	7	3.166666667	4.0	178.0	11	1	1
106	32195.0	26	9	0	10	10	2.7423376239999997	6	6	7	3.5	2.0	110.0	13	1	1
107	32199.0	26	9	0	10	10	2.7423376239999997	6	6	7	3.5	2.0	110.0	13	1	1
108	32205.0	27	10	0	10	11	2.7671947489999997	6	6	7	3.666666667	2.0	110.0	14	1	1
109	32209.0	27	10	0	10	11	2.7671947489999997	6	6	7	3.666666667	2.0	110.0	14	1	1
110	32222.0	24	7	0	10	8	2.054028744	6	6	7	3.166666667	4.0	178.0	11	1	1
111	32226.0	24	7	0	10	8	2.054028744	6	6	7	3.166666667	4.0	178.0	11	1	1
112	32230.0	26	9	0	10	10	2.7423376239999997	6	6	7	3.5	2.0	110.0	13	1	1
113	32234.0	26	9	0	10	10	2.7423376239999997	6	6	7	3.5	2.0	110.0	13	1	1
114	32247.0	24	7	0	10	8	2.054028744	6	6	7	3.166666667	4.0	178.0	11	1	1
115	32251.0	24	7	0	10	8	2.054028744	6	6	7	3.166666667	4.0	178.0	11	1	1
116	32255.0	26	9	0	10	10	2.7423376239999997	6	6	7	3.5	2.0	110.0	13	1	1
117	32259.0	26	9	0	10	10	2.7423376239999997	6	6	7	3.5	2.0	110.0	13	1	1
118	32263.0	27	10	0	10	11	2.7671947489999997	6	6	7	3.666666667	2.0	110.0	14	1	1
119	32267.0	27	10	0	10	11	2.7671947489999997	6	6	7	3.666666667	2.0	110.0	14	1	1
120	32279.0	24	7	0	10	8	2.054028744	6	6	7	3.166666667	4.0	178.0	11	1	1
121	32284.0	24	7	0	10	8	2.054028744	6	6	7	3.166666667	4.0	178.0	11	1	1
122	32288.0	27	10	0	10	11	2.57041707	6	6	7	3.666666667	2.0	110.0	14	1	1
123	32292.0	27	10	0	10	11	2.57041707	6	6	7	3.666666667	2.0	110.0	14	1	1
124	32304.0	24	7	0	10	8	2.054028744	6	6	7	3.166666667	4.0	178.0	11	1	1
125	32308.0	24	7	0	10	8	2.054028744	6	6	7	3.166666667	4.0	178.0	11	1	1
126	32312.0	27	10	0	10	11	2.7671947489999997	6	6	7	3.666666667	2.0	110.0	14	1	1
127	32316.0	27	10	0	10	11	2.7671947489999997	6	6	7	3.666666667	2.0	110.0	14	1	1
128	32321.0	27	10	0	10	11	2.57041707	6	6	7	3.666666667	2.0	110.0	14	1	1
129	32325.0	27	10	0	10	11	2.57041707	6	6	7	3.666666667	2.0	110.0	14	1	1
130	32329.0	27	10	0	10	11	2.57041707	6	6	7	3.666666667	2.0	110.0	14	1	1
131	32333.0	27	10	0	10	11	2.57041707	6	6	7	3.666666667	2.0	110.0	14	1	1
132	32345.0	24	7	0	10	8	2.054028744	6	6	7	3.166666667	4.0	178.0	11	1	1
133	32349.0	24	7	0	10	8	2.054028744	6	6	7	3.166666667	4.0	178.0	11	1	1
134	32362.0	27	10	0	10	11	2.57041707	6	6	7	3.666666667	2.0	110.0	14	1	1
135	32366.0	27	10	0	10	11	2.57041707	6	6	7	3.666666667	2.0	110.0	14	1	1
136	32370.0	25	8	0	10	9	2.556641667	6	6	7	3.333333333	2.0	110.0	12	1	1
137	32374.0	25	8	0	10	9	2.556641667	6	6	7	3.333333333	2.0	110.0	12	1	1
138	32378.0	27	10	0	10	11	2.7671947489999997	6	6	7	3.666666667	2.0	110.0	14	1	1
139	32382.0	27	10	0	10	11	2.7671947489999997	6	6	7	3.666666667	2.0	110.0	14	1	1
140	32395.0	27	10	0	10	11	2.57041707	6	6	7	3.666666667	2.0	110.0	14	1	1
141	32399.0	27	10	0	10	11	2.57041707	6	6	7	3.666666667	2.0	110.0	14	1	1
142	32403.0	24	7	0	10	8	2.054028744	6	6	7	3.166666667	4.0	178.0	11	1	1
143	32407.0	24	7	0	10	8	2.054028744	6	6	7	3.166666667	4.0	178.0	11	1	1
144	32411.0	25	8	0	10	9	2.556641667	6	6	7	3.333333333	2.0	110.0	12	1	1
145	32415.0	25	8	0	10	9	2.556641667	6	6	7	3.333333333	2.0	110.0	12	1	1
146	32419.0	27	10	0	10	11	2.7671947489999997	6	6	7	3.666666667	2.0	110.0	14	1	1
147	32423.0	27	10	0	10	11	2.7671947489999997	6	6	7	3.666666667	2.0	110.0	14	1	1
148	32436.0	24	7	0	10	8	2.054028744	6	6	7	3.166666667	4.0	178.0	11	1	1
149	32440.0	24	7	0	10	8	2.054028744	6	6	7	3.166666667	4.0	178.0	11	1	1
150	32444.0	25	8	0	10	9	2.786215626	6	6	7	3.333333333	2.0	110.0	12	1	1
151	32448.0	25	8	0	10	9	2.786215626	6	6	7	3.333333333	2.0	110.0	12	1	1
152	32461.0	25	8	0	10	9	2.556641667	6	6	7	3.333333333	2.0	110.0	12	1	1
153	32465.0	25	8	0	10	9	2.556641667	6	6	7	3.333333333	2.0	110.0	12	1	1
154	32469.0	24	7	0	10	8	2.054028744	6	6	7	3.166666667	4.0	178.0	11	1	1
155	32473.0	24	7	0	10	8	2.054028744	6	6	7	3.166666667	4.0	178.0	11	1	1
156	32477.0	27	10	0	10	11	2.7671947489999997	6	6	7	3.666666667	2.0	110.0	14	1	1
157	32481.0	27	10	0	10	11	2.7671947489999997	6	6	7	3.666666667	2.0	110.0	14	1	1
158	32485.0	27	10	0	10	11	2.57041707	6	6	7	3.666666667	2.0	110.0	14	1	1
159	32489.0	27	10	0	10	11	2.57041707	6	6	7	3.666666667	2.0	110.0	14	1	1
160	32510.0	24	7	0	10	8	2.054028744	6	6	7	3.166666667	4.0	178.0	11	1	1
161	32514.0	24	7	0	10	8	2.054028744	6	6	7	3.166666667	4.0	178.0	11	1	1
162	32518.0	26	9	0	10	10	2.7423376239999997	6	6	7	3.5	2.0	110.0	13	1	1
163	32522.0	26	9	0	10	10	2.7423376239999997	6	6	7	3.5	2.0	110.0	13	1	1
164	32526.0	27	10	0	10	11	2.7671947489999997	6	6	7	3.666666667	2.0	110.0	14	1	1
165	32530.0	27	10	0	10	11	2.7671947489999997	6	6	7	3.666666667	2.0	110.0	14	1	1
166	32535.0	27	10	0	10	11	2.57041707	6	6	7	3.666666667	2.0	110.0	14	1	1
167	32539.0	27	10	0	10	11	2.57041707	6	6	7	3.666666667	2.0	110.0	14	1	1
168	32546.0	15	0	11	0	3	3.625	1	1	15	15.0	11.0	467.0	16	0	1
169	32551.0	24	7	0	10	8	2.054028744	6	6	7	3.166666667	4.0	178.0	11	1	1
170	32555.0	24	7	0	10	8	2.054028744	6	6	7	3.166666667	4.0	178.0	11	1	1
171	32559.0	26	9	0	10	10	2.7423376239999997	6	6	7	3.5	2.0	110.0	13	1	1
172	32563.0	26	9	0	10	10	2.7423376239999997	6	6	7	3.5	2.0	110.0	13	1	1
173	32568.0	27	10	0	10	11	2.7671947489999997	6	6	7	3.666666667	2.0	110.0	14	1	1
174	32572.0	27	10	0	10	11	2.7671947489999997	6	6	7	3.666666667	2.0	110.0	14	1	1
175	32576.0	27	10	0	10	11	2.57041707	6	6	7	3.666666667	2.0	110.0	14	1	1
176	32580.0	27	10	0	10	11	2.57041707	6	6	7	3.666666667	2.0	110.0	14	1	1
177	32592.0	24	7	0	10	8	2.054028744	6	6	7	3.166666667	4.0	178.0	11	1	1
178	32596.0	24	7	0	10	8	2.054028744	6	6	7	3.166666667	4.0	178.0	11	1	1
179	32600.0	27	10	0	10	11	2.57041707	6	6	7	3.666666667	2.0	110.0	14	1	1
180	32605.0	27	10	0	10	11	2.57041707	6	6	7	3.666666667	2.0	110.0	14	1	1
181	32609.0	27	10	0	10	11	2.7671947489999997	6	6	7	3.666666667	2.0	110.0	14	1	1
182	32613.0	27	10	0	10	11	2.7671947489999997	6	6	7	3.666666667	2.0	110.0	14	1	1
183	32625.0	24	7	0	10	8	2.054028744	6	6	7	3.166666667	4.0	178.0	11	1	1
184	32629.0	24	7	0	10	8	2.054028744	6	6	7	3.166666667	4.0	178.0	11	1	1
185	32633.0	27	10	0	10	11	2.57041707	6	6	7	3.666666667	2.0	110.0	14	1	1
186	32637.0	27	10	0	10	11	2.57041707	6	6	7	3.666666667	2.0	110.0	14	1	1
187	32642.0	27	10	0	10	11	2.57041707	6	6	7	3.666666667	2.0	110.0	14	1	1
188	32646.0	27	10	0	10	11	2.57041707	6	6	7	3.666666667	2.0	110.0	14	1	1
189	32658.0	24	7	0	10	8	2.054028744	6	6	7	3.166666667	4.0	178.0	11	1	1
190	32662.0	24	7	0	10	8	2.054028744	6	6	7	3.166666667	4.0	178.0	11	1	1
191	32666.0	27	10	0	10	11	2.7671947489999997	6	6	7	3.666666667	2.0	110.0	14	1	1
192	32670.0	27	10	0	10	11	2.7671947489999997	6	6	7	3.666666667	2.0	110.0	14	1	1
193	32675.0	27	10	0	10	11	2.57041707	6	6	7	3.666666667	2.0	110.0	14	1	1
194	32679.0	27	10	0	10	11	2.57041707	6	6	7	3.666666667	2.0	110.0	14	1	1
195	32691.0	24	7	0	10	8	2.054028744	6	6	7	3.166666667	4.0	178.0	11	1	1
196	32695.0	24	7	0	10	8	2.054028744	6	6	7	3.166666667	4.0	178.0	11	1	1
197	32699.0	25	8	0	10	9	2.556641667	6	6	7	3.333333333	2.0	110.0	12	1	1
198	32703.0	25	8	0	10	9	2.556641667	6	6	7	3.333333333	2.0	110.0	12	1	1
199	32716.0	24	7	0	10	8	2.054028744	6	6	7	3.166666667	4.0	178.0	11	1	1
200	32720.0	24	7	0	10	8	2.054028744	6	6	7	3.166666667	4.0	178.0	11	1	1
201	32724.0	27	10	0	10	11	2.57041707	6	6	7	3.666666667	2.0	110.0	14	1	1
202	32728.0	27	10	0	10	11	2.57041707	6	6	7	3.666666667	2.0	110.0	14	1	1
203	32741.0	25	8	0	10	9	2.786215626	6	6	7	3.333333333	2.0	110.0	12	1	1
204	32745.0	25	8	0	10	9	2.786215626	6	6	7	3.333333333	2.0	110.0	12	1	1
205	32749.0	24	7	0	10	8	2.054028744	6	6	7	3.166666667	4.0	178.0	11	1	1
206	32753.0	24	7	0	10	8	2.054028744	6	6	7	3.166666667	4.0	178.0	11	1	1
207	32765.0	24	7	0	10	8	2.054028744	6	6	7	3.166666667	4.0	178.0	11	1	1
208	32769.0	24	7	0	10	8	2.054028744	6	6	7	3.166666667	4.0	178.0	11	1	1
209	32785.0	24	7	0	10	8	2.054028744	6	6	7	3.166666667	4.0	178.0	11	1	1
210	32789.0	24	7	0	10	8	2.054028744	6	6	7	3.166666667	4.0	178.0	11	1	1
211	32804.0	26	9	0	10	10	2.7423376239999997	6	6	7	3.5	2.0	110.0	13	1	1
212	32808.0	26	9	0	10	10	2.7423376239999997	6	6	7	3.5	2.0	110.0	13	1	1
213	32809.0	16	10	0	12	0	3.0778195310000003	4	3	5	4.666666667	6271.0	16302.0	16	1	1
214	32812.0	24	7	0	10	8	2.054028744	6	6	7	3.166666667	4.0	178.0	11	1	1
215	32816.0	24	7	0	10	8	2.054028744	6	6	7	3.166666667	4.0	178.0	11	1	1
216	32828.0	26	9	0	10	10	2.7423376239999997	6	6	7	3.5	2.0	110.0	13	1	1
217	32832.0	26	9	0	10	10	2.7423376239999997	6	6	7	3.5	2.0	110.0	13	1	1
218	32836.0	24	7	0	10	8	2.054028744	6	6	7	3.166666667	4.0	178.0	11	1	1
219	32841.0	24	7	0	10	8	2.054028744	6	6	7	3.166666667	4.0	178.0	11	1	1
220	32853.0	26	9	0	10	10	2.7423376239999997	6	6	7	3.5	2.0	110.0	13	1	1
221	32857.0	26	9	0	10	10	2.7423376239999997	6	6	7	3.5	2.0	110.0	13	1	1
222	32861.0	24	7	0	10	8	2.054028744	6	6	7	3.166666667	4.0	178.0	11	1	1
223	32865.0	24	7	0	10	8	2.054028744	6	6	7	3.166666667	4.0	178.0	11	1	1
224	32878.0	27	10	0	10	11	2.57041707	6	6	7	3.666666667	2.0	110.0	14	1	1
225	32882.0	27	10	0	10	11	2.57041707	6	6	7	3.666666667	2.0	110.0	14	1	1
226	32886.0	24	7	0	10	8	2.054028744	6	6	7	3.166666667	4.0	178.0	11	1	1
227	32890.0	24	7	0	10	8	2.054028744	6	6	7	3.166666667	4.0	178.0	11	1	1
228	32902.0	27	10	0	10	11	2.7671947489999997	6	6	7	3.666666667	2.0	110.0	14	1	1
229	32906.0	27	10	0	10	11	2.7671947489999997	6	6	7	3.666666667	2.0	110.0	14	1	1
230	32911.0	27	10	0	10	11	2.57041707	6	6	7	3.666666667	2.0	110.0	14	1	1
231	32915.0	27	10	0	10	11	2.57041707	6	6	7	3.666666667	2.0	110.0	14	1	1
232	32919.0	24	7	0	10	8	2.054028744	6	6	7	3.166666667	4.0	178.0	11	1	1
233	32923.0	24	7	0	10	8	2.054028744	6	6	7	3.166666667	4.0	178.0	11	1	1
234	32927.0	27	10	0	10	11	2.57041707	6	6	7	3.666666667	2.0	110.0	14	1	1
235	32931.0	27	10	0	10	11	2.57041707	6	6	7	3.666666667	2.0	110.0	14	1	1
236	32943.0	27	10	0	10	11	2.57041707	6	6	7	3.666666667	2.0	110.0	14	1	1
237	32948.0	27	10	0	10	11	2.57041707	6	6	7	3.666666667	2.0	110.0	14	1	1
238	32952.0	24	7	0	10	8	2.054028744	6	6	7	3.166666667	4.0	178.0	11	1	1
239	32956.0	24	7	0	10	8	2.054028744	6	6	7	3.166666667	4.0	178.0	11	1	1
240	32960.0	25	8	0	10	9	2.556641667	6	6	7	3.333333333	2.0	110.0	12	1	1
241	32964.0	25	8	0	10	9	2.556641667	6	6	7	3.333333333	2.0	110.0	12	1	1
242	32976.0	24	7	0	10	8	2.054028744	6	6	7	3.166666667	4.0	178.0	11	1	1
243	32980.0	24	7	0	10	8	2.054028744	6	6	7	3.166666667	4.0	178.0	11	1	1
244	32994.0	25	8	0	10	9	2.556641667	6	6	7	3.333333333	2.0	110.0	12	1	1
245	32998.0	25	8	0	10	9	2.556641667	6	6	7	3.333333333	2.0	110.0	12	1	1
246	33002.0	24	7	0	10	8	2.054028744	6	6	7	3.166666667	4.0	178.0	11	1	1
247	33002.0	15	0	11	0	3	3.625	1	1	15	15.0	11.0	467.0	16	0	1
248	33006.0	24	7	0	10	8	2.054028744	6	6	7	3.166666667	4.0	178.0	11	1	1
249	33011.0	27	10	0	10	11	2.7671947489999997	6	6	7	3.666666667	2.0	110.0	14	1	1
250	33015.0	27	10	0	10	11	2.7671947489999997	6	6	7	3.666666667	2.0	110.0	14	1	1
251	33027.0	27	10	0	10	11	2.57041707	6	6	7	3.666666667	2.0	110.0	14	1	1
252	33031.0	27	10	0	10	11	2.57041707	6	6	7	3.666666667	2.0	110.0	14	1	1
253	33035.0	24	7	0	10	8	2.054028744	6	6	7	3.166666667	4.0	178.0	11	1	1
254	33039.0	24	7	0	10	8	2.054028744	6	6	7	3.166666667	4.0	178.0	11	1	1
255	33044.0	25	8	0	10	9	2.786215626	6	6	7	3.333333333	2.0	110.0	12	1	1
256	33048.0	25	8	0	10	9	2.786215626	6	6	7	3.333333333	2.0	110.0	12	1	1
257	33060.0	25	8	0	10	9	2.556641667	6	6	7	3.333333333	2.0	110.0	12	1	1
258	33064.0	25	8	0	10	9	2.556641667	6	6	7	3.333333333	2.0	110.0	12	1	1
259	33068.0	24	7	0	10	8	2.054028744	6	6	7	3.166666667	4.0	178.0	11	1	1
260	33072.0	24	7	0	10	8	2.054028744	6	6	7	3.166666667	4.0	178.0	11	1	1
261	33085.0	28	11	0	10	12	2.205788524	6	6	7	3.833333333	9.0	184.0	15	1	1
262	33089.0	28	11	0	10	12	2.205788524	6	6	7	3.833333333	9.0	184.0	15	1	1
263	33093.0	24	7	0	10	8	2.054028744	6	6	7	3.166666667	4.0	178.0	11	1	1
264	33097.0	24	7	0	10	8	2.054028744	6	6	7	3.166666667	4.0	178.0	11	1	1
265	33109.0	26	9	0	10	10	2.7423376239999997	6	6	7	3.5	2.0	110.0	13	1	1
266	33113.0	26	9	0	10	10	2.7423376239999997	6	6	7	3.5	2.0	110.0	13	1	1
267	33118.0	24	7	0	10	8	2.054028744	6	6	7	3.166666667	4.0	178.0	11	1	1
268	33122.0	24	7	0	10	8	2.054028744	6	6	7	3.166666667	4.0	178.0	11	1	1
269	33134.0	26	9	0	10	10	2.7423376239999997	6	6	7	3.5	2.0	110.0	13	1	1
270	33138.0	26	9	0	10	10	2.7423376239999997	6	6	7	3.5	2.0	110.0	13	1	1
271	33142.0	24	7	0	10	8	2.054028744	6	6	7	3.166666667	4.0	178.0	11	1	1
272	33146.0	24	7	0	10	8	2.054028744	6	6	7	3.166666667	4.0	178.0	11	1	1
273	33159.0	27	10	0	10	11	2.7671947489999997	6	6	7	3.666666667	2.0	110.0	14	1	1
274	33163.0	27	10	0	10	11	2.7671947489999997	6	6	7	3.666666667	2.0	110.0	14	1	1
275	33167.0	26	9	0	10	10	2.7423376239999997	6	6	7	3.5	2.0	110.0	13	1	1
276	33171.0	26	9	0	10	10	2.7423376239999997	6	6	7	3.5	2.0	110.0	13	1	1
277	33175.0	24	7	0	10	8	2.054028744	6	6	7	3.166666667	4.0	178.0	11	1	1
278	33179.0	24	7	0	10	8	2.054028744	6	6	7	3.166666667	4.0	178.0	11	1	1
279	33183.0	27	10	0	10	11	2.57041707	6	6	7	3.666666667	2.0	110.0	14	1	1
280	33188.0	27	10	0	10	11	2.57041707	6	6	7	3.666666667	2.0	110.0	14	1	1
281	33200.0	27	10	0	10	11	2.57041707	6	6	7	3.666666667	2.0	110.0	14	1	1
282	33204.0	27	10	0	10	11	2.57041707	6	6	7	3.666666667	2.0	110.0	14	1	1
283	33208.0	24	7	0	10	8	2.054028744	6	6	7	3.166666667	4.0	178.0	11	1	1
284	33212.0	24	7	0	10	8	2.054028744	6	6	7	3.166666667	4.0	178.0	11	1	1
285	33216.0	27	10	0	10	11	2.7671947489999997	6	6	7	3.666666667	2.0	110.0	14	1	1
286	33220.0	27	10	0	10	11	2.7671947489999997	6	6	7	3.666666667	2.0	110.0	14	1	1
287	33233.0	27	10	0	10	11	2.57041707	6	6	7	3.666666667	2.0	110.0	14	1	1
288	33237.0	27	10	0	10	11	2.57041707	6	6	7	3.666666667	2.0	110.0	14	1	1
289	33241.0	24	7	0	10	8	2.054028744	6	6	7	3.166666667	4.0	178.0	11	1	1
290	33245.0	24	7	0	10	8	2.054028744	6	6	7	3.166666667	4.0	178.0	11	1	1
291	33249.0	27	10	0	10	11	2.57041707	6	6	7	3.666666667	2.0	110.0	14	1	1
292	33253.0	27	10	0	10	11	2.57041707	6	6	7	3.666666667	2.0	110.0	14	1	1
293	33266.0	24	7	0	10	8	2.054028744	6	6	7	3.166666667	4.0	178.0	11	1	1
294	33270.0	24	7	0	10	8	2.054028744	6	6	7	3.166666667	4.0	178.0	11	1	1
295	33274.0	27	10	0	10	11	2.7671947489999997	6	6	7	3.666666667	2.0	110.0	14	1	1
296	33278.0	27	10	0	10	11	2.7671947489999997	6	6	7	3.666666667	2.0	110.0	14	1	1
297	33282.0	27	10	0	10	11	2.57041707	6	6	7	3.666666667	2.0	110.0	14	1	1
298	33286.0	27	10	0	10	11	2.57041707	6	6	7	3.666666667	2.0	110.0	14	1	1
299	33299.0	24	7	0	10	8	2.054028744	6	6	7	3.166666667	4.0	178.0	11	1	1
300	33303.0	24	7	0	10	8	2.054028744	6	6	7	3.166666667	4.0	178.0	11	1	1
301	33307.0	25	8	0	10	9	2.556641667	6	6	7	3.333333333	2.0	110.0	12	1	1
302	33311.0	25	8	0	10	9	2.556641667	6	6	7	3.333333333	2.0	110.0	12	1	1
303	33324.0	24	7	0	10	8	2.054028744	6	6	7	3.166666667	4.0	178.0	11	1	1
304	33328.0	24	7	0	10	8	2.054028744	6	6	7	3.166666667	4.0	178.0	11	1	1
305	33332.0	25	8	0	10	9	2.786215626	6	6	7	3.333333333	2.0	110.0	12	1	1
306	33336.0	25	8	0	10	9	2.786215626	6	6	7	3.333333333	2.0	110.0	12	1	1
307	33339.0	16	10	0	12	0	3.0778195310000003	4	3	5	4.666666667	6271.0	16302.0	16	1	1
308	33348.0	24	7	0	10	8	2.054028744	6	6	7	3.166666667	4.0	178.0	11	1	1
309	33352.0	24	7	0	10	8	2.054028744	6	6	7	3.166666667	4.0	178.0	11	1	1
310	33365.0	24	7	0	10	8	2.054028744	6	6	7	3.166666667	4.0	178.0	11	1	1
311	33369.0	24	7	0	10	8	2.054028744	6	6	7	3.166666667	4.0	178.0	11	1	1
312	33385.0	24	7	0	10	8	2.054028744	6	6	7	3.166666667	4.0	178.0	11	1	1
313	33389.0	24	7	0	10	8	2.054028744	6	6	7	3.166666667	4.0	178.0	11	1	1
314	33403.0	26	9	0	10	10	2.7423376239999997	6	6	7	3.5	2.0	110.0	13	1	1
315	33407.0	26	9	0	10	10	2.7423376239999997	6	6	7	3.5	2.0	110.0	13	1	1
316	33411.0	24	7	0	10	8	2.054028744	6	6	7	3.166666667	4.0	178.0	11	1	1
317	33416.0	24	7	0	10	8	2.054028744	6	6	7	3.166666667	4.0	178.0	11	1	1
318	33420.0	26	9	0	10	10	2.7423376239999997	6	6	7	3.5	2.0	110.0	13	1	1
319	33424.0	26	9	0	10	10	2.7423376239999997	6	6	7	3.5	2.0	110.0	13	1	1
320	33436.0	24	7	0	10	8	2.054028744	6	6	7	3.166666667	4.0	178.0	11	1	1
321	33440.0	24	7	0	10	8	2.054028744	6	6	7	3.166666667	4.0	178.0	11	1	1
322	33453.0	26	9	0	10	10	2.7423376239999997	6	6	7	3.5	2.0	110.0	13	1	1
323	33458.0	26	9	0	10	10	2.7423376239999997	6	6	7	3.5	2.0	110.0	13	1	1
324	33462.0	24	7	0	10	8	2.054028744	6	6	7	3.166666667	4.0	178.0	11	1	1
325	33466.0	24	7	0	10	8	2.054028744	6	6	7	3.166666667	4.0	178.0	11	1	1
326	33470.0	26	9	0	10	10	2.7423376239999997	6	6	7	3.5	2.0	110.0	13	1	1
327	33474.0	26	9	0	10	10	2.7423376239999997	6	6	7	3.5	2.0	110.0	13	1	1
328	33486.0	27	10	0	10	11	2.57041707	6	6	7	3.666666667	2.0	110.0	14	1	1
329	33490.0	27	10	0	10	11	2.57041707	6	6	7	3.666666667	2.0	110.0	14	1	1
330	33495.0	24	7	0	10	8	2.054028744	6	6	7	3.166666667	4.0	178.0	11	1	1
331	33499.0	24	7	0	10	8	2.054028744	6	6	7	3.166666667	4.0	178.0	11	1	1
332	33511.0	27	10	0	10	11	2.7671947489999997	6	6	7	3.666666667	2.0	110.0	14	1	1
333	33515.0	27	10	0	10	11	2.7671947489999997	6	6	7	3.666666667	2.0	110.0	14	1	1
334	33519.0	24	7	0	10	8	2.054028744	6	6	7	3.166666667	4.0	178.0	11	1	1
335	33523.0	24	7	0	10	8	2.054028744	6	6	7	3.166666667	4.0	178.0	11	1	1
336	33527.0	27	10	0	10	11	2.57041707	6	6	7	3.666666667	2.0	110.0	14	1	1
337	33532.0	27	10	0	10	11	2.57041707	6	6	7	3.666666667	2.0	110.0	14	1	1
338	33536.0	27	10	0	10	11	2.57041707	6	6	7	3.666666667	2.0	110.0	14	1	1
339	33540.0	27	10	0	10	11	2.57041707	6	6	7	3.666666667	2.0	110.0	14	1	1
340	33552.0	24	7	0	10	8	2.054028744	6	6	7	3.166666667	4.0	178.0	11	1	1
341	33556.0	24	7	0	10	8	2.054028744	6	6	7	3.166666667	4.0	178.0	11	1	1
342	33560.0	25	8	0	10	9	2.556641667	6	6	7	3.333333333	2.0	110.0	12	1	1
343	33565.0	25	8	0	10	9	2.556641667	6	6	7	3.333333333	2.0	110.0	12	1	1
344	33577.0	24	7	0	10	8	2.054028744	6	6	7	3.166666667	4.0	178.0	11	1	1
345	33581.0	24	7	0	10	8	2.054028744	6	6	7	3.166666667	4.0	178.0	11	1	1
346	33593.0	25	8	0	10	9	2.556641667	6	6	7	3.333333333	2.0	110.0	12	1	1
347	33597.0	25	8	0	10	9	2.556641667	6	6	7	3.333333333	2.0	110.0	12	1	1
348	33602.0	24	7	0	10	8	2.054028744	6	6	7	3.166666667	4.0	178.0	11	1	1
349	33606.0	24	7	0	10	8	2.054028744	6	6	7	3.166666667	4.0	178.0	11	1	1
350	33610.0	27	10	0	10	11	2.7671947489999997	6	6	7	3.666666667	2.0	110.0	14	1	1
351	33614.0	27	10	0	10	11	2.7671947489999997	6	6	7	3.666666667	2.0	110.0	14	1	1
352	33626.0	27	10	0	10	11	2.57041707	6	6	7	3.666666667	2.0	110.0	14	1	1
353	33630.0	27	10	0	10	11	2.57041707	6	6	7	3.666666667	2.0	110.0	14	1	1
354	33634.0	24	7	0	10	8	2.054028744	6	6	7	3.166666667	4.0	178.0	11	1	1
355	33639.0	24	7	0	10	8	2.054028744	6	6	7	3.166666667	4.0	178.0	11	1	1
356	33643.0	25	8	0	10	9	2.786215626	6	6	7	3.333333333	2.0	110.0	12	1	1
357	33647.0	25	8	0	10	9	2.786215626	6	6	7	3.333333333	2.0	110.0	12	1	1
358	33659.0	25	8	0	10	9	2.556641667	6	6	7	3.333333333	2.0	110.0	12	1	1
359	33663.0	25	8	0	10	9	2.556641667	6	6	7	3.333333333	2.0	110.0	12	1	1
360	33667.0	24	7	0	10	8	2.054028744	6	6	7	3.166666667	4.0	178.0	11	1	1
361	33671.0	24	7	0	10	8	2.054028744	6	6	7	3.166666667	4.0	178.0	11	1	1
362	33674.0	32	0	32	0	0	2.73513189	0	1	32	32.0	14.0	474.0	33	0	1
363	33674.0	32	0	32	0	0	2.73513189	0	1	32	32.0	14.0	474.0	33	0	1
364	33674.0	32	0	32	0	0	2.73513189	0	1	32	32.0	14.0	474.0	33	0	1
365	33685.0	27	10	0	10	11	2.481480463	6	6	7	3.666666667	2.0	110.0	14	1	1
366	33689.0	15	0	11	0	3	3.625	1	1	15	15.0	11.0	467.0	16	0	1
367	33689.0	27	10	0	10	11	2.481480463	6	6	7	3.666666667	2.0	110.0	14	1	1
368	33693.0	24	7	0	10	8	2.054028744	6	6	7	3.166666667	4.0	178.0	11	1	1
369	33695.0	32	0	32	0	0	2.73513189	0	1	32	32.0	14.0	474.0	33	0	1
370	33695.0	32	0	32	0	0	2.73513189	0	1	32	32.0	14.0	474.0	33	0	1
371	33695.0	32	0	32	0	0	2.73513189	0	1	32	32.0	14.0	474.0	33	0	1
372	33695.0	32	0	32	0	0	2.73513189	0	1	32	32.0	14.0	474.0	33	0	1
373	33695.0	32	0	32	0	0	2.73513189	0	1	32	32.0	14.0	474.0	33	0	1
374	33695.0	32	0	32	0	0	2.73513189	0	1	32	32.0	14.0	474.0	33	0	1
375	33698.0	24	7	0	10	8	2.054028744	6	6	7	3.166666667	4.0	178.0	11	1	1
376	33710.0	26	9	0	10	10	2.7423376239999997	6	6	7	3.5	2.0	110.0	13	1	1
377	33714.0	26	9	0	10	10	2.7423376239999997	6	6	7	3.5	2.0	110.0	13	1	1
378	33715.0	32	0	32	0	0	2.73513189	0	1	32	32.0	14.0	474.0	33	0	1
379	33715.0	32	0	32	0	0	2.73513189	0	1	32	32.0	14.0	474.0	33	0	1
380	33715.0	32	0	32	0	0	2.73513189	0	1	32	32.0	14.0	474.0	33	0	1
381	33718.0	24	7	0	10	8	2.054028744	6	6	7	3.166666667	4.0	178.0	11	1	1
382	33722.0	24	7	0	10	8	2.054028744	6	6	7	3.166666667	4.0	178.0	11	1	1
383	33735.0	26	9	0	10	10	2.7423376239999997	6	6	7	3.5	2.0	110.0	13	1	1
384	33738.0	31	17	0	27	0	3.70804815	4	4	12	7.0	6863.0	17632.0	27	1	1
385	33739.0	26	9	0	10	10	2.7423376239999997	6	6	7	3.5	2.0	110.0	13	1	1
386	33743.0	24	7	0	10	8	2.054028744	6	6	7	3.166666667	4.0	178.0	11	1	1
387	33747.0	24	7	0	10	8	2.054028744	6	6	7	3.166666667	4.0	178.0	11	1	1
388	33759.0	26	9	0	10	10	2.7423376239999997	6	6	7	3.5	2.0	110.0	13	1	1
389	33763.0	26	9	0	10	10	2.7423376239999997	6	6	7	3.5	2.0	110.0	13	1	1
390	33768.0	27	10	0	10	11	2.7671947489999997	6	6	7	3.666666667	2.0	110.0	14	1	1
391	33772.0	27	10	0	10	11	2.7671947489999997	6	6	7	3.666666667	2.0	110.0	14	1	1
392	33776.0	24	7	0	10	8	2.054028744	6	6	7	3.166666667	4.0	178.0	11	1	1
393	33780.0	24	7	0	10	8	2.054028744	6	6	7	3.166666667	4.0	178.0	11	1	1
394	33784.0	27	10	0	10	11	2.57041707	6	6	7	3.666666667	2.0	110.0	14	1	1
395	33788.0	27	10	0	10	11	2.57041707	6	6	7	3.666666667	2.0	110.0	14	1	1
396	33800.0	27	10	0	10	11	2.57041707	6	6	7	3.666666667	2.0	110.0	14	1	1
397	33805.0	27	10	0	10	11	2.57041707	6	6	7	3.666666667	2.0	110.0	14	1	1
398	33809.0	24	7	0	10	8	2.054028744	6	6	7	3.166666667	4.0	178.0	11	1	1
399	33813.0	24	7	0	10	8	2.054028744	6	6	7	3.166666667	4.0	178.0	11	1	1
400	33817.0	27	10	0	10	11	2.7671947489999997	6	6	7	3.666666667	2.0	110.0	14	1	1
401	33821.0	27	10	0	10	11	2.7671947489999997	6	6	7	3.666666667	2.0	110.0	14	1	1
402	33833.0	27	10	0	10	11	2.57041707	6	6	7	3.666666667	2.0	110.0	14	1	1
403	33837.0	27	10	0	10	11	2.57041707	6	6	7	3.666666667	2.0	110.0	14	1	1
404	33842.0	24	7	0	10	8	2.054028744	6	6	7	3.166666667	4.0	178.0	11	1	1
405	33846.0	24	7	0	10	8	2.054028744	6	6	7	3.166666667	4.0	178.0	11	1	1
406	33850.0	27	10	0	10	11	2.57041707	6	6	7	3.666666667	2.0	110.0	14	1	1
407	33854.0	27	10	0	10	11	2.57041707	6	6	7	3.666666667	2.0	110.0	14	1	1
408	33866.0	24	7	0	10	8	2.054028744	6	6	7	3.166666667	4.0	178.0	11	1	1
409	33870.0	24	7	0	10	8	2.054028744	6	6	7	3.166666667	4.0	178.0	11	1	1
410	33875.0	27	10	0	10	11	2.7671947489999997	6	6	7	3.666666667	2.0	110.0	14	1	1
411	33879.0	27	10	0	10	11	2.7671947489999997	6	6	7	3.666666667	2.0	110.0	14	1	1
412	33883.0	27	10	0	10	11	2.57041707	6	6	7	3.666666667	2.0	110.0	14	1	1
413	33887.0	27	10	0	10	11	2.57041707	6	6	7	3.666666667	2.0	110.0	14	1	1
414	33892.0	15	9	0	11	0	2.929438722	4	3	5	4.333333333	6271.0	16302.0	15	1	1
415	33899.0	24	7	0	10	8	2.054028744	6	6	7	3.166666667	4.0	178.0	11	1	1
416	33903.0	24	7	0	10	8	2.054028744	6	6	7	3.166666667	4.0	178.0	11	1	1
417	33907.0	25	8	0	10	9	2.556641667	6	6	7	3.333333333	2.0	110.0	12	1	1
418	33912.0	25	8	0	10	9	2.556641667	6	6	7	3.333333333	2.0	110.0	12	1	1
419	33924.0	24	7	0	10	8	2.054028744	6	6	7	3.166666667	4.0	178.0	11	1	1
420	33928.0	24	7	0	10	8	2.054028744	6	6	7	3.166666667	4.0	178.0	11	1	1
421	33940.0	25	8	0	10	9	2.786215626	6	6	7	3.333333333	2.0	110.0	12	1	1
422	33944.0	25	8	0	10	9	2.786215626	6	6	7	3.333333333	2.0	110.0	12	1	1
423	33949.0	24	7	0	10	8	2.054028744	6	6	7	3.166666667	4.0	178.0	11	1	1
424	33953.0	24	7	0	10	8	2.054028744	6	6	7	3.166666667	4.0	178.0	11	1	1
425	33966.0	24	7	0	10	8	2.054028744	6	6	7	3.166666667	4.0	178.0	11	1	1
426	33970.0	24	7	0	10	8	2.054028744	6	6	7	3.166666667	4.0	178.0	11	1	1
427	33986.0	24	7	0	10	8	2.054028744	6	6	7	3.166666667	4.0	178.0	11	1	1
428	33990.0	24	7	0	10	8	2.054028744	6	6	7	3.166666667	4.0	178.0	11	1	1
429	34004.0	26	9	0	10	10	2.7423376239999997	6	6	7	3.5	2.0	110.0	13	1	1
430	34008.0	26	9	0	10	10	2.7423376239999997	6	6	7	3.5	2.0	110.0	13	1	1
431	34012.0	24	7	0	10	8	2.054028744	6	6	7	3.166666667	4.0	178.0	11	1	1
432	34017.0	24	7	0	10	8	2.054028744	6	6	7	3.166666667	4.0	178.0	11	1	1
433	34021.0	26	9	0	10	10	2.7423376239999997	6	6	7	3.5	2.0	110.0	13	1	1
434	34025.0	26	9	0	10	10	2.7423376239999997	6	6	7	3.5	2.0	110.0	13	1	1
435	34037.0	24	7	0	10	8	2.054028744	6	6	7	3.166666667	4.0	178.0	11	1	1
436	34041.0	24	7	0	10	8	2.054028744	6	6	7	3.166666667	4.0	178.0	11	1	1
437	34054.0	26	9	0	10	10	2.7423376239999997	6	6	7	3.5	2.0	110.0	13	1	1
438	34058.0	26	9	0	10	10	2.7423376239999997	6	6	7	3.5	2.0	110.0	13	1	1
439	34064.0	16	10	0	12	0	3.0778195310000003	4	3	5	4.666666667	6271.0	16302.0	16	1	1
440	34070.0	24	7	0	10	8	2.054028744	6	6	7	3.166666667	4.0	178.0	11	1	1
441	34074.0	24	7	0	10	8	2.054028744	6	6	7	3.166666667	4.0	178.0	11	1	1
442	34078.0	26	9	0	10	10	2.7423376239999997	6	6	7	3.5	2.0	110.0	13	1	1
443	34082.0	26	9	0	10	10	2.7423376239999997	6	6	7	3.5	2.0	110.0	13	1	1
444	34087.0	27	10	0	10	11	2.57041707	6	6	7	3.666666667	2.0	110.0	14	1	1
445	34091.0	27	10	0	10	11	2.57041707	6	6	7	3.666666667	2.0	110.0	14	1	1
446	34103.0	24	7	0	10	8	2.054028744	6	6	7	3.166666667	4.0	178.0	11	1	1
447	34107.0	24	7	0	10	8	2.054028744	6	6	7	3.166666667	4.0	178.0	11	1	1
448	34111.0	27	10	0	10	11	2.7671947489999997	6	6	7	3.666666667	2.0	110.0	14	1	1
449	34115.0	27	10	0	10	11	2.7671947489999997	6	6	7	3.666666667	2.0	110.0	14	1	1
450	34128.0	27	10	0	10	11	2.57041707	6	6	7	3.666666667	2.0	110.0	14	1	1
451	34132.0	27	10	0	10	11	2.57041707	6	6	7	3.666666667	2.0	110.0	14	1	1
452	34136.0	27	10	0	10	11	2.57041707	6	6	7	3.666666667	2.0	110.0	14	1	1
453	34140.0	27	10	0	10	11	2.57041707	6	6	7	3.666666667	2.0	110.0	14	1	1
454	34144.0	24	7	0	10	8	2.054028744	6	6	7	3.166666667	4.0	178.0	11	1	1
455	34148.0	24	7	0	10	8	2.054028744	6	6	7	3.166666667	4.0	178.0	11	1	1
456	34161.0	25	8	0	10	9	2.556641667	6	6	7	3.333333333	2.0	110.0	12	1	1
457	34165.0	25	8	0	10	9	2.556641667	6	6	7	3.333333333	2.0	110.0	12	1	1
458	34169.0	24	7	0	10	8	2.054028744	6	6	7	3.166666667	4.0	178.0	11	1	1
459	34173.0	24	7	0	10	8	2.054028744	6	6	7	3.166666667	4.0	178.0	11	1	1
460	34194.0	24	7	0	10	8	2.054028744	6	6	7	3.166666667	4.0	178.0	11	1	1
461	34198.0	24	7	0	10	8	2.054028744	6	6	7	3.166666667	4.0	178.0	11	1	1
462	34202.0	25	8	0	10	9	2.556641667	6	6	7	3.333333333	2.0	110.0	12	1	1
463	34206.0	25	8	0	10	9	2.556641667	6	6	7	3.333333333	2.0	110.0	12	1	1
464	34219.0	27	10	0	10	11	2.7671947489999997	6	6	7	3.666666667	2.0	110.0	14	1	1
465	34223.0	27	10	0	10	11	2.7671947489999997	6	6	7	3.666666667	2.0	110.0	14	1	1
466	34227.0	24	7	0	10	8	2.054028744	6	6	7	3.166666667	4.0	178.0	11	1	1
467	34231.0	24	7	0	10	8	2.054028744	6	6	7	3.166666667	4.0	178.0	11	1	1
468	34235.0	27	10	0	10	11	2.57041707	6	6	7	3.666666667	2.0	110.0	14	1	1
469	34239.0	27	10	0	10	11	2.57041707	6	6	7	3.666666667	2.0	110.0	14	1	1
470	34251.0	25	8	0	10	9	2.786215626	6	6	7	3.333333333	2.0	110.0	12	1	1
471	34254.0	16	10	0	12	0	3.0778195310000003	4	3	5	4.666666667	6271.0	16302.0	16	1	1
472	34256.0	25	8	0	10	9	2.786215626	6	6	7	3.333333333	2.0	110.0	12	1	1
473	34260.0	24	7	0	10	8	2.054028744	6	6	7	3.166666667	4.0	178.0	11	1	1
474	34264.0	24	7	0	10	8	2.054028744	6	6	7	3.166666667	4.0	178.0	11	1	1
475	34265.0	2	0	2	0	0	1.056641667	0	1	2	2.0	11.0	466.0	3	0	1
476	34268.0	25	8	0	10	9	2.556641667	6	6	7	3.333333333	2.0	110.0	12	1	1
477	34269.0	2	0	2	0	0	1.056641667	0	1	2	2.0	11.0	466.0	3	0	1
478	34272.0	25	8	0	10	9	2.556641667	6	6	7	3.333333333	2.0	110.0	12	1	1
479	34275.0	2	0	2	0	0	1.056641667	0	1	2	2.0	11.0	466.0	3	0	1
480	34279.0	2	0	2	0	0	1.056641667	0	1	2	2.0	11.0	466.0	3	0	1
481	34284.0	28	11	0	10	12	2.205788524	6	6	7	3.833333333	9.0	184.0	15	1	1
482	34288.0	28	11	0	10	12	2.205788524	6	6	7	3.833333333	9.0	184.0	15	1	1
483	34293.0	28	11	0	10	12	2.7457795560000005	6	6	7	3.833333333	2.0	110.0	15	1	1
484	34297.0	28	11	0	10	12	2.7457795560000005	6	6	7	3.833333333	2.0	110.0	15	1	1
485	34337.0	24	7	0	10	8	2.054028744	6	6	7	3.166666667	4.0	178.0	11	1	1
486	34341.0	24	7	0	10	8	2.054028744	6	6	7	3.166666667	4.0	178.0	11	1	1
487	34353.0	26	9	0	10	10	2.7423376239999997	6	6	7	3.5	2.0	110.0	13	1	1
488	34357.0	26	9	0	10	10	2.7423376239999997	6	6	7	3.5	2.0	110.0	13	1	1
489	34362.0	27	10	0	10	11	2.7671947489999997	6	6	7	3.666666667	2.0	110.0	14	1	1
490	34366.0	27	10	0	10	11	2.7671947489999997	6	6	7	3.666666667	2.0	110.0	14	1	1
491	34378.0	24	7	0	10	8	2.054028744	6	6	7	3.166666667	4.0	178.0	11	1	1
492	34382.0	24	7	0	10	8	2.054028744	6	6	7	3.166666667	4.0	178.0	11	1	1
493	34387.0	27	10	0	10	11	2.57041707	6	6	7	3.666666667	2.0	110.0	14	1	1
494	34391.0	27	10	0	10	11	2.57041707	6	6	7	3.666666667	2.0	110.0	14	1	1
495	34395.0	26	9	0	10	10	2.7423376239999997	6	6	7	3.5	2.0	110.0	13	1	1
496	34399.0	26	9	0	10	10	2.7423376239999997	6	6	7	3.5	2.0	110.0	13	1	1
497	34403.0	27	10	0	10	11	2.57041707	6	6	7	3.666666667	2.0	110.0	14	1	1
498	34404.0	2	0	2	0	0	1.056641667	0	1	2	2.0	11.0	466.0	3	0	1
499	34407.0	27	10	0	10	11	2.57041707	6	6	7	3.666666667	2.0	110.0	14	1	1
500	34408.0	2	0	2	0	0	1.056641667	0	1	2	2.0	11.0	466.0	3	0	1
501	34414.0	2	0	2	0	0	1.056641667	0	1	2	2.0	11.0	466.0	3	0	1
502	34418.0	2	0	2	0	0	1.056641667	0	1	2	2.0	11.0	466.0	3	0	1
503	34420.0	24	7	0	10	8	2.054028744	6	6	7	3.166666667	4.0	178.0	11	1	1
504	34424.0	24	7	0	10	8	2.054028744	6	6	7	3.166666667	4.0	178.0	11	1	1
505	34428.0	27	10	0	10	11	2.7671947489999997	6	6	7	3.666666667	2.0	110.0	14	1	1
506	34432.0	27	10	0	10	11	2.7671947489999997	6	6	7	3.666666667	2.0	110.0	14	1	1
507	34436.0	27	10	0	10	11	2.57041707	6	6	7	3.666666667	2.0	110.0	14	1	1
508	34440.0	27	10	0	10	11	2.57041707	6	6	7	3.666666667	2.0	110.0	14	1	1
509	34444.0	27	10	0	10	11	2.7671947489999997	6	6	7	3.666666667	2.0	110.0	14	1	1
510	34449.0	27	10	0	10	11	2.7671947489999997	6	6	7	3.666666667	2.0	110.0	14	1	1
511	34451.0	15	0	11	0	3	3.625	1	1	15	15.0	11.0	467.0	16	0	1
512	34488.0	27	10	0	10	11	2.535400999	6	6	7	3.666666667	2.0	110.0	14	1	1
513	34492.0	15	9	0	11	0	2.929438722	4	3	5	4.333333333	6271.0	16302.0	15	1	1
514	34493.0	27	10	0	10	11	2.535400999	6	6	7	3.666666667	2.0	110.0	14	1	1
515	34497.0	27	10	0	10	11	2.57041707	6	6	7	3.666666667	2.0	110.0	14	1	1
516	34501.0	27	10	0	10	11	2.57041707	6	6	7	3.666666667	2.0	110.0	14	1	1
517	34513.0	24	7	0	10	8	2.054028744	6	6	7	3.166666667	4.0	178.0	11	1	1
518	34517.0	24	7	0	10	8	2.054028744	6	6	7	3.166666667	4.0	178.0	11	1	1
519	34521.0	27	10	0	10	11	2.7671947489999997	6	6	7	3.666666667	2.0	110.0	14	1	1
520	34525.0	27	10	0	10	11	2.7671947489999997	6	6	7	3.666666667	2.0	110.0	14	1	1
521	34530.0	27	10	0	10	11	2.57041707	6	6	7	3.666666667	2.0	110.0	14	1	1
522	34534.0	27	10	0	10	11	2.57041707	6	6	7	3.666666667	2.0	110.0	14	1	1
523	34538.0	25	8	0	10	9	2.556641667	6	6	7	3.333333333	2.0	110.0	12	1	1
524	34542.0	25	8	0	10	9	2.556641667	6	6	7	3.333333333	2.0	110.0	12	1	1
525	34554.0	25	8	0	10	9	2.786215626	6	6	7	3.333333333	2.0	110.0	12	1	1
526	34558.0	25	8	0	10	9	2.786215626	6	6	7	3.333333333	2.0	110.0	12	1	1
527	34563.0	24	7	0	10	8	2.054028744	6	6	7	3.166666667	4.0	178.0	11	1	1
528	34567.0	24	7	0	10	8	2.054028744	6	6	7	3.166666667	4.0	178.0	11	1	1
529	34594.0	26	9	0	10	10	2.7423376239999997	6	6	7	3.5	2.0	110.0	13	1	1
530	34598.0	26	9	0	10	10	2.7423376239999997	6	6	7	3.5	2.0	110.0	13	1	1
531	34612.0	24	7	0	10	8	2.054028744	6	6	7	3.166666667	4.0	178.0	11	1	1
532	34616.0	24	7	0	10	8	2.054028744	6	6	7	3.166666667	4.0	178.0	11	1	1
533	34620.0	26	9	0	10	10	2.7423376239999997	6	6	7	3.5	2.0	110.0	13	1	1
534	34624.0	26	9	0	10	10	2.7423376239999997	6	6	7	3.5	2.0	110.0	13	1	1
535	34637.0	24	7	0	10	8	2.054028744	6	6	7	3.166666667	4.0	178.0	11	1	1
536	34641.0	24	7	0	10	8	2.054028744	6	6	7	3.166666667	4.0	178.0	11	1	1
537	34645.0	26	9	0	10	10	2.7423376239999997	6	6	7	3.5	2.0	110.0	13	1	1
538	34649.0	26	9	0	10	10	2.7423376239999997	6	6	7	3.5	2.0	110.0	13	1	1
539	34664.0	24	7	0	10	8	2.054028744	6	6	7	3.166666667	4.0	178.0	11	1	1
540	34668.0	24	7	0	10	8	2.054028744	6	6	7	3.166666667	4.0	178.0	11	1	1
541	34672.0	27	10	0	10	11	2.57041707	6	6	7	3.666666667	2.0	110.0	14	1	1
542	34676.0	27	10	0	10	11	2.57041707	6	6	7	3.666666667	2.0	110.0	14	1	1
543	34689.0	24	7	0	10	8	2.054028744	6	6	7	3.166666667	4.0	178.0	11	1	1
544	34693.0	24	7	0	10	8	2.054028744	6	6	7	3.166666667	4.0	178.0	11	1	1
545	34697.0	27	10	0	10	11	2.7671947489999997	6	6	7	3.666666667	2.0	110.0	14	1	1
546	34701.0	27	10	0	10	11	2.7671947489999997	6	6	7	3.666666667	2.0	110.0	14	1	1
547	34713.0	27	10	0	10	11	2.57041707	6	6	7	3.666666667	2.0	110.0	14	1	1
548	34717.0	27	10	0	10	11	2.57041707	6	6	7	3.666666667	2.0	110.0	14	1	1
549	34722.0	27	10	0	10	11	2.57041707	6	6	7	3.666666667	2.0	110.0	14	1	1
550	34726.0	27	10	0	10	11	2.57041707	6	6	7	3.666666667	2.0	110.0	14	1	1
551	34730.0	24	7	0	10	8	2.054028744	6	6	7	3.166666667	4.0	178.0	11	1	1
552	34734.0	24	7	0	10	8	2.054028744	6	6	7	3.166666667	4.0	178.0	11	1	1
553	34746.0	27	10	0	10	11	2.57041707	6	6	7	3.666666667	2.0	110.0	14	1	1
554	34750.0	27	10	0	10	11	2.57041707	6	6	7	3.666666667	2.0	110.0	14	1	1
555	34754.0	25	8	0	10	9	2.556641667	6	6	7	3.333333333	2.0	110.0	12	1	1
556	34759.0	25	8	0	10	9	2.556641667	6	6	7	3.333333333	2.0	110.0	12	1	1
557	34763.0	24	7	0	10	8	2.054028744	6	6	7	3.166666667	4.0	178.0	11	1	1
558	34767.0	24	7	0	10	8	2.054028744	6	6	7	3.166666667	4.0	178.0	11	1	1
559	34783.0	25	8	0	10	9	2.556641667	6	6	7	3.333333333	2.0	110.0	12	1	1
560	34787.0	25	8	0	10	9	2.556641667	6	6	7	3.333333333	2.0	110.0	12	1	1
561	34804.0	24	7	0	10	8	2.054028744	6	6	7	3.166666667	4.0	178.0	11	1	1
562	34808.0	24	7	0	10	8	2.054028744	6	6	7	3.166666667	4.0	178.0	11	1	1
563	34812.0	27	10	0	10	11	2.7671947489999997	6	6	7	3.666666667	2.0	110.0	14	1	1
564	34816.0	27	10	0	10	11	2.7671947489999997	6	6	7	3.666666667	2.0	110.0	14	1	1
565	34828.0	27	10	0	10	11	2.57041707	6	6	7	3.666666667	2.0	110.0	14	1	1
566	34832.0	27	10	0	10	11	2.57041707	6	6	7	3.666666667	2.0	110.0	14	1	1
567	34836.0	24	7	0	10	8	2.054028744	6	6	7	3.166666667	4.0	178.0	11	1	1
568	34841.0	24	7	0	10	8	2.054028744	6	6	7	3.166666667	4.0	178.0	11	1	1
569	34845.0	25	8	0	10	9	2.786215626	6	6	7	3.333333333	2.0	110.0	12	1	1
570	34849.0	25	8	0	10	9	2.786215626	6	6	7	3.333333333	2.0	110.0	12	1	1
571	34861.0	25	8	0	10	9	2.556641667	6	6	7	3.333333333	2.0	110.0	12	1	1
572	34865.0	25	8	0	10	9	2.556641667	6	6	7	3.333333333	2.0	110.0	12	1	1
573	34869.0	24	7	0	10	8	2.054028744	6	6	7	3.166666667	4.0	178.0	11	1	1
574	34873.0	24	7	0	10	8	2.054028744	6	6	7	3.166666667	4.0	178.0	11	1	1
575	34894.0	26	9	0	10	10	2.7423376239999997	6	6	7	3.5	2.0	110.0	13	1	1
576	34898.0	26	9	0	10	10	2.7423376239999997	6	6	7	3.5	2.0	110.0	13	1	1
577	34912.0	24	7	0	10	8	2.054028744	6	6	7	3.166666667	4.0	178.0	11	1	1
578	34916.0	24	7	0	10	8	2.054028744	6	6	7	3.166666667	4.0	178.0	11	1	1
579	34920.0	26	9	0	10	10	2.7423376239999997	6	6	7	3.5	2.0	110.0	13	1	1
580	34924.0	26	9	0	10	10	2.7423376239999997	6	6	7	3.5	2.0	110.0	13	1	1
581	34937.0	24	7	0	10	8	2.054028744	6	6	7	3.166666667	4.0	178.0	11	1	1
582	34941.0	24	7	0	10	8	2.054028744	6	6	7	3.166666667	4.0	178.0	11	1	1
583	34954.0	24	7	0	10	8	2.054028744	6	6	7	3.166666667	4.0	178.0	11	1	1
584	34958.0	24	7	0	10	8	2.054028744	6	6	7	3.166666667	4.0	178.0	11	1	1
585	34962.0	26	9	0	10	10	2.7423376239999997	6	6	7	3.5	2.0	110.0	13	1	1
586	34966.0	26	9	0	10	10	2.7423376239999997	6	6	7	3.5	2.0	110.0	13	1	1
587	34970.0	27	10	0	10	11	2.7671947489999997	6	6	7	3.666666667	2.0	110.0	14	1	1
588	34975.0	27	10	0	10	11	2.7671947489999997	6	6	7	3.666666667	2.0	110.0	14	1	1
589	34987.0	27	10	0	10	11	2.57041707	6	6	7	3.666666667	2.0	110.0	14	1	1
590	34991.0	27	10	0	10	11	2.57041707	6	6	7	3.666666667	2.0	110.0	14	1	1
591	34995.0	27	10	0	10	11	2.57041707	6	6	7	3.666666667	2.0	110.0	14	1	1
592	34999.0	27	10	0	10	11	2.57041707	6	6	7	3.666666667	2.0	110.0	14	1	1
593	35003.0	24	7	0	10	8	2.054028744	6	6	7	3.166666667	4.0	178.0	11	1	1
594	35007.0	24	7	0	10	8	2.054028744	6	6	7	3.166666667	4.0	178.0	11	1	1
595	35012.0	27	10	0	10	11	2.7671947489999997	6	6	7	3.666666667	2.0	110.0	14	1	1
596	35016.0	27	10	0	10	11	2.7671947489999997	6	6	7	3.666666667	2.0	110.0	14	1	1
597	35028.0	27	10	0	10	11	2.57041707	6	6	7	3.666666667	2.0	110.0	14	1	1
598	35032.0	27	10	0	10	11	2.57041707	6	6	7	3.666666667	2.0	110.0	14	1	1
599	35036.0	24	7	0	10	8	2.054028744	6	6	7	3.166666667	4.0	178.0	11	1	1
600	35040.0	24	7	0	10	8	2.054028744	6	6	7	3.166666667	4.0	178.0	11	1	1
601	35063.0	24	7	0	10	8	2.054028744	6	6	7	3.166666667	4.0	178.0	11	1	1
602	35067.0	24	7	0	10	8	2.054028744	6	6	7	3.166666667	4.0	178.0	11	1	1
603	35072.0	27	10	0	10	11	2.7671947489999997	6	6	7	3.666666667	2.0	110.0	14	1	1
604	35076.0	27	10	0	10	11	2.7671947489999997	6	6	7	3.666666667	2.0	110.0	14	1	1
605	35080.0	27	10	0	10	11	2.57041707	6	6	7	3.666666667	2.0	110.0	14	1	1
606	35084.0	27	10	0	10	11	2.57041707	6	6	7	3.666666667	2.0	110.0	14	1	1
607	35096.0	24	7	0	10	8	2.054028744	6	6	7	3.166666667	4.0	178.0	11	1	1
608	35100.0	24	7	0	10	8	2.054028744	6	6	7	3.166666667	4.0	178.0	11	1	1
609	35104.0	25	8	0	10	9	2.556641667	6	6	7	3.333333333	2.0	110.0	12	1	1
610	35109.0	25	8	0	10	9	2.556641667	6	6	7	3.333333333	2.0	110.0	12	1	1
611	35121.0	24	7	0	10	8	2.054028744	6	6	7	3.166666667	4.0	178.0	11	1	1
612	35125.0	16	10	0	12	0	3.0778195310000003	4	3	5	4.666666667	6271.0	16302.0	16	1	1
613	35126.0	24	7	0	10	8	2.054028744	6	6	7	3.166666667	4.0	178.0	11	1	1
614	35130.0	25	8	0	10	9	2.786215626	6	6	7	3.333333333	2.0	110.0	12	1	1
615	35134.0	25	8	0	10	9	2.786215626	6	6	7	3.333333333	2.0	110.0	12	1	1
616	35138.0	15	0	11	0	3	3.625	1	1	15	15.0	11.0	467.0	16	0	1
617	35146.0	24	7	0	10	8	2.054028744	6	6	7	3.166666667	4.0	178.0	11	1	1
618	35150.0	24	7	0	10	8	2.054028744	6	6	7	3.166666667	4.0	178.0	11	1	1
619	35154.0	27	10	0	10	11	2.7671947489999997	6	6	7	3.666666667	2.0	110.0	14	1	1
620	35159.0	27	10	0	10	11	2.7671947489999997	6	6	7	3.666666667	2.0	110.0	14	1	1
621	35171.0	24	7	0	10	8	2.054028744	6	6	7	3.166666667	4.0	178.0	11	1	1
622	35175.0	24	7	0	10	8	2.054028744	6	6	7	3.166666667	4.0	178.0	11	1	1
623	35193.0	26	9	0	10	10	2.7423376239999997	6	6	7	3.5	2.0	110.0	13	1	1
624	35198.0	26	9	0	10	10	2.7423376239999997	6	6	7	3.5	2.0	110.0	13	1	1
625	35203.0	27	10	0	10	11	2.7671947489999997	6	6	7	3.666666667	2.0	110.0	14	1	1
626	35208.0	27	10	0	10	11	2.7671947489999997	6	6	7	3.666666667	2.0	110.0	14	1	1
627	35220.0	24	7	0	10	8	2.054028744	6	6	7	3.166666667	4.0	178.0	11	1	1
628	35224.0	24	7	0	10	8	2.054028744	6	6	7	3.166666667	4.0	178.0	11	1	1
629	35228.0	26	9	0	10	10	2.7423376239999997	6	6	7	3.5	2.0	110.0	13	1	1
630	35232.0	26	9	0	10	10	2.7423376239999997	6	6	7	3.5	2.0	110.0	13	1	1
631	35245.0	24	7	0	10	8	2.054028744	6	6	7	3.166666667	4.0	178.0	11	1	1
632	35249.0	24	7	0	10	8	2.054028744	6	6	7	3.166666667	4.0	178.0	11	1	1
633	35254.0	27	10	0	10	11	2.7671947489999997	6	6	7	3.666666667	2.0	110.0	14	1	1
634	35258.0	27	10	0	10	11	2.7671947489999997	6	6	7	3.666666667	2.0	110.0	14	1	1
635	35270.0	26	9	0	10	10	2.7423376239999997	6	6	7	3.5	2.0	110.0	13	1	1
636	35274.0	26	9	0	10	10	2.7423376239999997	6	6	7	3.5	2.0	110.0	13	1	1
637	35278.0	24	7	0	10	8	2.054028744	6	6	7	3.166666667	4.0	178.0	11	1	1
638	35282.0	24	7	0	10	8	2.054028744	6	6	7	3.166666667	4.0	178.0	11	1	1
639	35287.0	27	10	0	10	11	2.57041707	6	6	7	3.666666667	2.0	110.0	14	1	1
640	35291.0	27	10	0	10	11	2.57041707	6	6	7	3.666666667	2.0	110.0	14	1	1
641	35303.0	27	10	0	10	11	2.7671947489999997	6	6	7	3.666666667	2.0	110.0	14	1	1
642	35307.0	27	10	0	10	11	2.7671947489999997	6	6	7	3.666666667	2.0	110.0	14	1	1
643	35311.0	24	7	0	10	8	2.054028744	6	6	7	3.166666667	4.0	178.0	11	1	1
644	35316.0	24	7	0	10	8	2.054028744	6	6	7	3.166666667	4.0	178.0	11	1	1
645	35320.0	27	10	0	10	11	2.57041707	6	6	7	3.666666667	2.0	110.0	14	1	1
646	35324.0	27	10	0	10	11	2.57041707	6	6	7	3.666666667	2.0	110.0	14	1	1
647	35328.0	27	10	0	10	11	2.57041707	6	6	7	3.666666667	2.0	110.0	14	1	1
648	35332.0	27	10	0	10	11	2.57041707	6	6	7	3.666666667	2.0	110.0	14	1	1
649	35353.0	24	7	0	10	8	2.054028744	6	6	7	3.166666667	4.0	178.0	11	1	1
650	35357.0	24	7	0	10	8	2.054028744	6	6	7	3.166666667	4.0	178.0	11	1	1
651	35361.0	25	8	0	10	9	2.556641667	6	6	7	3.333333333	2.0	110.0	12	1	1
652	35365.0	25	8	0	10	9	2.556641667	6	6	7	3.333333333	2.0	110.0	12	1	1
653	35369.0	27	10	0	10	11	2.7671947489999997	6	6	7	3.666666667	2.0	110.0	14	1	1
654	35373.0	27	10	0	10	11	2.7671947489999997	6	6	7	3.666666667	2.0	110.0	14	1	1
655	35386.0	27	10	0	10	11	2.57041707	6	6	7	3.666666667	2.0	110.0	14	1	1
656	35390.0	27	10	0	10	11	2.57041707	6	6	7	3.666666667	2.0	110.0	14	1	1
657	35394.0	24	7	0	10	8	2.054028744	6	6	7	3.166666667	4.0	178.0	11	1	1
658	35398.0	24	7	0	10	8	2.054028744	6	6	7	3.166666667	4.0	178.0	11	1	1
659	35402.0	25	8	0	10	9	2.556641667	6	6	7	3.333333333	2.0	110.0	12	1	1
660	35406.0	25	8	0	10	9	2.556641667	6	6	7	3.333333333	2.0	110.0	12	1	1
661	35418.0	27	10	0	10	11	2.7671947489999997	6	6	7	3.666666667	2.0	110.0	14	1	1
662	35423.0	27	10	0	10	11	2.7671947489999997	6	6	7	3.666666667	2.0	110.0	14	1	1
663	35427.0	27	10	0	10	11	2.57041707	6	6	7	3.666666667	2.0	110.0	14	1	1
664	35428.0	16	10	0	12	0	3.0778195310000003	4	3	5	4.666666667	6271.0	16302.0	16	1	1
665	35431.0	27	10	0	10	11	2.57041707	6	6	7	3.666666667	2.0	110.0	14	1	1
666	35435.0	24	7	0	10	8	2.054028744	6	6	7	3.166666667	4.0	178.0	11	1	1
667	35439.0	24	7	0	10	8	2.054028744	6	6	7	3.166666667	4.0	178.0	11	1	1
668	35443.0	25	8	0	10	9	2.786215626	6	6	7	3.333333333	2.0	110.0	12	1	1
669	35447.0	25	8	0	10	9	2.786215626	6	6	7	3.333333333	2.0	110.0	12	1	1
670	35460.0	25	8	0	10	9	2.556641667	6	6	7	3.333333333	2.0	110.0	12	1	1
671	35464.0	25	8	0	10	9	2.556641667	6	6	7	3.333333333	2.0	110.0	12	1	1
672	35468.0	24	7	0	10	8	2.054028744	6	6	7	3.166666667	4.0	178.0	11	1	1
673	35472.0	24	7	0	10	8	2.054028744	6	6	7	3.166666667	4.0	178.0	11	1	1
674	35476.0	28	11	0	10	12	2.205788524	6	6	7	3.833333333	9.0	184.0	15	1	1
675	35480.0	28	11	0	10	12	2.205788524	6	6	7	3.833333333	9.0	184.0	15	1	1
676	35493.0	24	7	0	10	8	2.054028744	6	6	7	3.166666667	4.0	178.0	11	1	1
677	35497.0	24	7	0	10	8	2.054028744	6	6	7	3.166666667	4.0	178.0	11	1	1
678	35501.0	26	9	0	10	10	2.7423376239999997	6	6	7	3.5	2.0	110.0	13	1	1
679	35505.0	26	9	0	10	10	2.7423376239999997	6	6	7	3.5	2.0	110.0	13	1	1
680	35509.0	27	10	0	10	11	2.7671947489999997	6	6	7	3.666666667	2.0	110.0	14	1	1
681	35513.0	27	10	0	10	11	2.7671947489999997	6	6	7	3.666666667	2.0	110.0	14	1	1
682	35526.0	27	10	0	10	11	2.57041707	6	6	7	3.666666667	2.0	110.0	14	1	1
683	35530.0	27	10	0	10	11	2.57041707	6	6	7	3.666666667	2.0	110.0	14	1	1
684	35534.0	24	7	0	10	8	2.054028744	6	6	7	3.166666667	4.0	178.0	11	1	1
685	35538.0	24	7	0	10	8	2.054028744	6	6	7	3.166666667	4.0	178.0	11	1	1
686	35550.0	26	9	0	10	10	2.7423376239999997	6	6	7	3.5	2.0	110.0	13	1	1
687	35555.0	26	9	0	10	10	2.7423376239999997	6	6	7	3.5	2.0	110.0	13	1	1
688	35559.0	27	10	0	10	11	2.7671947489999997	6	6	7	3.666666667	2.0	110.0	14	1	1
689	35563.0	27	10	0	10	11	2.7671947489999997	6	6	7	3.666666667	2.0	110.0	14	1	1
690	35567.0	24	7	0	10	8	2.054028744	6	6	7	3.166666667	4.0	178.0	11	1	1
691	35571.0	24	7	0	10	8	2.054028744	6	6	7	3.166666667	4.0	178.0	11	1	1
692	35575.0	27	10	0	10	11	2.57041707	6	6	7	3.666666667	2.0	110.0	14	1	1
693	35579.0	27	10	0	10	11	2.57041707	6	6	7	3.666666667	2.0	110.0	14	1	1
694	35592.0	27	10	0	10	11	2.57041707	6	6	7	3.666666667	2.0	110.0	14	1	1
695	35596.0	27	10	0	10	11	2.57041707	6	6	7	3.666666667	2.0	110.0	14	1	1
696	35600.0	26	9	0	10	10	2.7423376239999997	6	6	7	3.5	2.0	110.0	13	1	1
697	35604.0	26	9	0	10	10	2.7423376239999997	6	6	7	3.5	2.0	110.0	13	1	1
698	35608.0	24	7	0	10	8	2.054028744	6	6	7	3.166666667	4.0	178.0	11	1	1
699	35612.0	24	7	0	10	8	2.054028744	6	6	7	3.166666667	4.0	178.0	11	1	1
700	35616.0	27	10	0	10	11	2.7671947489999997	6	6	7	3.666666667	2.0	110.0	14	1	1
701	35620.0	27	10	0	10	11	2.7671947489999997	6	6	7	3.666666667	2.0	110.0	14	1	1
702	35633.0	27	10	0	10	11	2.57041707	6	6	7	3.666666667	2.0	110.0	14	1	1
703	35637.0	27	10	0	10	11	2.57041707	6	6	7	3.666666667	2.0	110.0	14	1	1
704	35641.0	24	7	0	10	8	2.054028744	6	6	7	3.166666667	4.0	178.0	11	1	1
705	35645.0	24	7	0	10	8	2.054028744	6	6	7	3.166666667	4.0	178.0	11	1	1
706	35649.0	27	10	0	10	11	2.57041707	6	6	7	3.666666667	2.0	110.0	14	1	1
707	35653.0	27	10	0	10	11	2.57041707	6	6	7	3.666666667	2.0	110.0	14	1	1
708	35666.0	27	10	0	10	11	2.7671947489999997	6	6	7	3.666666667	2.0	110.0	14	1	1
709	35670.0	27	10	0	10	11	2.7671947489999997	6	6	7	3.666666667	2.0	110.0	14	1	1
710	35674.0	27	10	0	10	11	2.57041707	6	6	7	3.666666667	2.0	110.0	14	1	1
711	35678.0	27	10	0	10	11	2.57041707	6	6	7	3.666666667	2.0	110.0	14	1	1
712	35690.0	24	7	0	10	8	2.054028744	6	6	7	3.166666667	4.0	178.0	11	1	1
713	35694.0	24	7	0	10	8	2.054028744	6	6	7	3.166666667	4.0	178.0	11	1	1
714	35699.0	25	8	0	10	9	2.556641667	6	6	7	3.333333333	2.0	110.0	12	1	1
715	35703.0	25	8	0	10	9	2.556641667	6	6	7	3.333333333	2.0	110.0	12	1	1
716	35715.0	27	10	0	10	11	2.57041707	6	6	7	3.666666667	2.0	110.0	14	1	1
717	35719.0	27	10	0	10	11	2.57041707	6	6	7	3.666666667	2.0	110.0	14	1	1
718	35723.0	24	7	0	10	8	2.054028744	6	6	7	3.166666667	4.0	178.0	11	1	1
719	35727.0	24	7	0	10	8	2.054028744	6	6	7	3.166666667	4.0	178.0	11	1	1
720	35740.0	25	8	0	10	9	2.786215626	6	6	7	3.333333333	2.0	110.0	12	1	1
721	35744.0	25	8	0	10	9	2.786215626	6	6	7	3.333333333	2.0	110.0	12	1	1
722	35748.0	24	7	0	10	8	2.054028744	6	6	7	3.166666667	4.0	178.0	11	1	1
723	35752.0	24	7	0	10	8	2.054028744	6	6	7	3.166666667	4.0	178.0	11	1	1
724	35764.0	24	7	0	10	8	2.054028744	6	6	7	3.166666667	4.0	178.0	11	1	1
725	35768.0	24	7	0	10	8	2.054028744	6	6	7	3.166666667	4.0	178.0	11	1	1
726	35783.0	24	7	0	10	8	2.054028744	6	6	7	3.166666667	4.0	178.0	11	1	1
727	35787.0	24	7	0	10	8	2.054028744	6	6	7	3.166666667	4.0	178.0	11	1	1
728	35802.0	26	9	0	10	10	2.7423376239999997	6	6	7	3.5	2.0	110.0	13	1	1
729	35806.0	26	9	0	10	10	2.7423376239999997	6	6	7	3.5	2.0	110.0	13	1	1
730	35810.0	24	7	0	10	8	2.054028744	6	6	7	3.166666667	4.0	178.0	11	1	1
731	35814.0	24	7	0	10	8	2.054028744	6	6	7	3.166666667	4.0	178.0	11	1	1
732	35826.0	26	9	0	10	10	2.7423376239999997	6	6	7	3.5	2.0	110.0	13	1	1
733	35830.0	26	9	0	10	10	2.7423376239999997	6	6	7	3.5	2.0	110.0	13	1	1
734	35834.0	24	7	0	10	8	2.054028744	6	6	7	3.166666667	4.0	178.0	11	1	1
735	35839.0	24	7	0	10	8	2.054028744	6	6	7	3.166666667	4.0	178.0	11	1	1
736	35851.0	26	9	0	10	10	2.7423376239999997	6	6	7	3.5	2.0	110.0	13	1	1
737	35855.0	26	9	0	10	10	2.7423376239999997	6	6	7	3.5	2.0	110.0	13	1	1
738	35859.0	24	7	0	10	8	2.054028744	6	6	7	3.166666667	4.0	178.0	11	1	1
739	35863.0	24	7	0	10	8	2.054028744	6	6	7	3.166666667	4.0	178.0	11	1	1
740	35876.0	27	10	0	10	11	2.57041707	6	6	7	3.666666667	2.0	110.0	14	1	1
741	35880.0	27	10	0	10	11	2.57041707	6	6	7	3.666666667	2.0	110.0	14	1	1
742	35884.0	24	7	0	10	8	2.054028744	6	6	7	3.166666667	4.0	178.0	11	1	1
743	35888.0	24	7	0	10	8	2.054028744	6	6	7	3.166666667	4.0	178.0	11	1	1
744	35900.0	27	10	0	10	11	2.7671947489999997	6	6	7	3.666666667	2.0	110.0	14	1	1
745	35904.0	27	10	0	10	11	2.7671947489999997	6	6	7	3.666666667	2.0	110.0	14	1	1
746	35908.0	27	10	0	10	11	2.57041707	6	6	7	3.666666667	2.0	110.0	14	1	1
747	35913.0	27	10	0	10	11	2.57041707	6	6	7	3.666666667	2.0	110.0	14	1	1
748	35917.0	24	7	0	10	8	2.054028744	6	6	7	3.166666667	4.0	178.0	11	1	1
749	35921.0	24	7	0	10	8	2.054028744	6	6	7	3.166666667	4.0	178.0	11	1	1
750	35925.0	27	10	0	10	11	2.57041707	6	6	7	3.666666667	2.0	110.0	14	1	1
751	35929.0	27	10	0	10	11	2.57041707	6	6	7	3.666666667	2.0	110.0	14	1	1
752	35941.0	27	10	0	10	11	2.57041707	6	6	7	3.666666667	2.0	110.0	14	1	1
753	35946.0	27	10	0	10	11	2.57041707	6	6	7	3.666666667	2.0	110.0	14	1	1
754	35950.0	24	7	0	10	8	2.054028744	6	6	7	3.166666667	4.0	178.0	11	1	1
755	35954.0	24	7	0	10	8	2.054028744	6	6	7	3.166666667	4.0	178.0	11	1	1
756	35958.0	25	8	0	10	9	2.556641667	6	6	7	3.333333333	2.0	110.0	12	1	1
757	35962.0	25	8	0	10	9	2.556641667	6	6	7	3.333333333	2.0	110.0	12	1	1
758	35976.0	15	0	11	0	3	3.625	1	1	15	15.0	11.0	467.0	16	0	1
759	35983.0	24	7	0	10	8	2.054028744	6	6	7	3.166666667	4.0	178.0	11	1	1
760	35987.0	24	7	0	10	8	2.054028744	6	6	7	3.166666667	4.0	178.0	11	1	1
761	9.0	25	8	0	10	9	2.556641667	6	6	7	3.333333333	2.0	110.0	12	1	1
762	13.0	25	8	0	10	9	2.556641667	6	6	7	3.333333333	2.0	110.0	12	1	1
763	17.0	27	10	0	10	11	2.7671947489999997	6	6	7	3.666666667	2.0	110.0	14	1	1
764	21.0	27	10	0	10	11	2.7671947489999997	6	6	7	3.666666667	2.0	110.0	14	1	1
765	25.0	24	7	0	10	8	2.054028744	6	6	7	3.166666667	4.0	178.0	11	1	1
766	30.0	24	7	0	10	8	2.054028744	6	6	7	3.166666667	4.0	178.0	11	1	1
767	34.0	27	10	0	10	11	2.57041707	6	6	7	3.666666667	2.0	110.0	14	1	1
768	38.0	27	10	0	10	11	2.57041707	6	6	7	3.666666667	2.0	110.0	14	1	1
769	50.0	25	8	0	10	9	2.786215626	6	6	7	3.333333333	2.0	110.0	12	1	1
770	54.0	25	8	0	10	9	2.786215626	6	6	7	3.333333333	2.0	110.0	12	1	1
771	58.0	24	7	0	10	8	2.054028744	6	6	7	3.166666667	4.0	178.0	11	1	1
772	63.0	24	7	0	10	8	2.054028744	6	6	7	3.166666667	4.0	178.0	11	1	1
773	67.0	25	8	0	10	9	2.556641667	6	6	7	3.333333333	2.0	110.0	12	1	1
774	71.0	25	8	0	10	9	2.556641667	6	6	7	3.333333333	2.0	110.0	12	1	1
775	83.0	24	7	0	10	8	2.054028744	6	6	7	3.166666667	4.0	178.0	11	1	1
776	87.0	24	7	0	10	8	2.054028744	6	6	7	3.166666667	4.0	178.0	11	1	1
777	103.0	24	7	0	10	8	2.054028744	6	6	7	3.166666667	4.0	178.0	11	1	1
778	107.0	24	7	0	10	8	2.054028744	6	6	7	3.166666667	4.0	178.0	11	1	1
779	112.0	26	9	0	10	10	2.7423376239999997	6	6	7	3.5	2.0	110.0	13	1	1
780	116.0	26	9	0	10	10	2.7423376239999997	6	6	7	3.5	2.0	110.0	13	1	1
781	128.0	24	7	0	10	8	2.054028744	6	6	7	3.166666667	4.0	178.0	11	1	1
782	132.0	24	7	0	10	8	2.054028744	6	6	7	3.166666667	4.0	178.0	11	1	1
783	136.0	26	9	0	10	10	2.7423376239999997	6	6	7	3.5	2.0	110.0	13	1	1
784	140.0	26	9	0	10	10	2.7423376239999997	6	6	7	3.5	2.0	110.0	13	1	1
785	153.0	24	7	0	10	8	2.054028744	6	6	7	3.166666667	4.0	178.0	11	1	1
786	157.0	24	7	0	10	8	2.054028744	6	6	7	3.166666667	4.0	178.0	11	1	1
787	161.0	26	9	0	10	10	2.7423376239999997	6	6	7	3.5	2.0	110.0	13	1	1
788	165.0	26	9	0	10	10	2.7423376239999997	6	6	7	3.5	2.0	110.0	13	1	1
789	169.0	27	10	0	10	11	2.7671947489999997	6	6	7	3.666666667	2.0	110.0	14	1	1
790	173.0	27	10	0	10	11	2.7671947489999997	6	6	7	3.666666667	2.0	110.0	14	1	1
791	186.0	27	10	0	10	11	2.57041707	6	6	7	3.666666667	2.0	110.0	14	1	1
792	190.0	27	10	0	10	11	2.57041707	6	6	7	3.666666667	2.0	110.0	14	1	1
793	194.0	24	7	0	10	8	2.054028744	6	6	7	3.166666667	4.0	178.0	11	1	1
794	198.0	24	7	0	10	8	2.054028744	6	6	7	3.166666667	4.0	178.0	11	1	1
795	202.0	27	10	0	10	11	2.57041707	6	6	7	3.666666667	2.0	110.0	14	1	1
796	206.0	27	10	0	10	11	2.57041707	6	6	7	3.666666667	2.0	110.0	14	1	1
797	219.0	27	10	0	10	11	2.7671947489999997	6	6	7	3.666666667	2.0	110.0	14	1	1
798	223.0	27	10	0	10	11	2.7671947489999997	6	6	7	3.666666667	2.0	110.0	14	1	1
799	227.0	24	7	0	10	8	2.054028744	6	6	7	3.166666667	4.0	178.0	11	1	1
800	231.0	24	7	0	10	8	2.054028744	6	6	7	3.166666667	4.0	178.0	11	1	1
801	235.0	27	10	0	10	11	2.57041707	6	6	7	3.666666667	2.0	110.0	14	1	1
802	239.0	27	10	0	10	11	2.57041707	6	6	7	3.666666667	2.0	110.0	14	1	1
803	252.0	27	10	0	10	11	2.57041707	6	6	7	3.666666667	2.0	110.0	14	1	1
804	256.0	27	10	0	10	11	2.57041707	6	6	7	3.666666667	2.0	110.0	14	1	1
805	260.0	24	7	0	10	8	2.054028744	6	6	7	3.166666667	4.0	178.0	11	1	1
806	264.0	24	7	0	10	8	2.054028744	6	6	7	3.166666667	4.0	178.0	11	1	1
807	276.0	27	10	0	10	11	2.7671947489999997	6	6	7	3.666666667	2.0	110.0	14	1	1
808	280.0	27	10	0	10	11	2.7671947489999997	6	6	7	3.666666667	2.0	110.0	14	1	1
809	285.0	27	10	0	10	11	2.57041707	6	6	7	3.666666667	2.0	110.0	14	1	1
810	289.0	27	10	0	10	11	2.57041707	6	6	7	3.666666667	2.0	110.0	14	1	1
811	293.0	24	7	0	10	8	2.054028744	6	6	7	3.166666667	4.0	178.0	11	1	1
812	297.0	24	7	0	10	8	2.054028744	6	6	7	3.166666667	4.0	178.0	11	1	1
813	309.0	25	8	0	10	9	2.556641667	6	6	7	3.333333333	2.0	110.0	12	1	1
814	313.0	25	8	0	10	9	2.556641667	6	6	7	3.333333333	2.0	110.0	12	1	1
815	318.0	24	7	0	10	8	2.054028744	6	6	7	3.166666667	4.0	178.0	11	1	1
816	322.0	24	7	0	10	8	2.054028744	6	6	7	3.166666667	4.0	178.0	11	1	1
817	334.0	16	10	0	12	0	3.0778195310000003	4	3	5	4.666666667	6271.0	16302.0	16	1	1
818	334.0	24	7	0	10	8	2.054028744	6	6	7	3.166666667	4.0	178.0	11	1	1
819	338.0	24	7	0	10	8	2.054028744	6	6	7	3.166666667	4.0	178.0	11	1	1
820	342.0	25	8	0	10	9	2.786215626	6	6	7	3.333333333	2.0	110.0	12	1	1
821	346.0	25	8	0	10	9	2.786215626	6	6	7	3.333333333	2.0	110.0	12	1	1
822	359.0	24	7	0	10	8	2.054028744	6	6	7	3.166666667	4.0	178.0	11	1	1
823	363.0	24	7	0	10	8	2.054028744	6	6	7	3.166666667	4.0	178.0	11	1	1
824	375.0	24	7	0	10	8	2.054028744	6	6	7	3.166666667	4.0	178.0	11	1	1
825	379.0	24	7	0	10	8	2.054028744	6	6	7	3.166666667	4.0	178.0	11	1	1
826	394.0	24	7	0	10	8	2.054028744	6	6	7	3.166666667	4.0	178.0	11	1	1
827	398.0	24	7	0	10	8	2.054028744	6	6	7	3.166666667	4.0	178.0	11	1	1
828	412.0	26	9	0	10	10	2.7423376239999997	6	6	7	3.5	2.0	110.0	13	1	1
829	417.0	26	9	0	10	10	2.7423376239999997	6	6	7	3.5	2.0	110.0	13	1	1
830	421.0	24	7	0	10	8	2.054028744	6	6	7	3.166666667	4.0	178.0	11	1	1
831	425.0	24	7	0	10	8	2.054028744	6	6	7	3.166666667	4.0	178.0	11	1	1
832	437.0	26	9	0	10	10	2.7423376239999997	6	6	7	3.5	2.0	110.0	13	1	1
833	441.0	26	9	0	10	10	2.7423376239999997	6	6	7	3.5	2.0	110.0	13	1	1
834	445.0	24	7	0	10	8	2.054028744	6	6	7	3.166666667	4.0	178.0	11	1	1
835	449.0	24	7	0	10	8	2.054028744	6	6	7	3.166666667	4.0	178.0	11	1	1
836	462.0	26	9	0	10	10	2.7423376239999997	6	6	7	3.5	2.0	110.0	13	1	1
837	466.0	26	9	0	10	10	2.7423376239999997	6	6	7	3.5	2.0	110.0	13	1	1
838	470.0	24	7	0	10	8	2.054028744	6	6	7	3.166666667	4.0	178.0	11	1	1
839	474.0	24	7	0	10	8	2.054028744	6	6	7	3.166666667	4.0	178.0	11	1	1
840	486.0	27	10	0	10	11	2.57041707	6	6	7	3.666666667	2.0	110.0	14	1	1
841	491.0	27	10	0	10	11	2.57041707	6	6	7	3.666666667	2.0	110.0	14	1	1
842	495.0	24	7	0	10	8	2.054028744	6	6	7	3.166666667	4.0	178.0	11	1	1
843	499.0	24	7	0	10	8	2.054028744	6	6	7	3.166666667	4.0	178.0	11	1	1
844	506.0	32	0	32	0	0	2.6745258290000002	0	1	32	32.0	12.0	473.0	33	0	1
845	511.0	27	10	0	10	11	2.7671947489999997	6	6	7	3.666666667	2.0	110.0	14	1	1
846	514.0	32	0	32	0	0	2.6745258290000002	0	1	32	32.0	12.0	473.0	33	0	1
847	515.0	27	10	0	10	11	2.7671947489999997	6	6	7	3.666666667	2.0	110.0	14	1	1
848	519.0	24	7	0	10	8	2.054028744	6	6	7	3.166666667	4.0	178.0	11	1	1
849	521.0	32	0	32	0	0	2.6745258290000002	0	1	32	32.0	12.0	473.0	33	0	1
850	523.0	24	7	0	10	8	2.054028744	6	6	7	3.166666667	4.0	178.0	11	1	1
851	528.0	27	10	0	10	11	2.7671947489999997	6	6	7	3.666666667	2.0	110.0	14	1	1
852	532.0	27	10	0	10	11	2.7671947489999997	6	6	7	3.666666667	2.0	110.0	14	1	1
853	536.0	27	10	0	10	11	2.57041707	6	6	7	3.666666667	2.0	110.0	14	1	1
854	540.0	27	10	0	10	11	2.57041707	6	6	7	3.666666667	2.0	110.0	14	1	1
855	544.0	27	10	0	10	11	2.57041707	6	6	7	3.666666667	2.0	110.0	14	1	1
856	548.0	27	10	0	10	11	2.57041707	6	6	7	3.666666667	2.0	110.0	14	1	1
857	549.0	32	0	32	0	0	2.6745258290000002	0	1	32	32.0	12.0	473.0	33	0	1
858	556.0	32	0	32	0	0	2.6745258290000002	0	1	32	32.0	12.0	473.0	33	0	1
859	561.0	24	7	0	10	8	2.054028744	6	6	7	3.166666667	4.0	178.0	11	1	1
860	564.0	32	0	32	0	0	2.6745258290000002	0	1	32	32.0	12.0	473.0	33	0	1
861	565.0	24	7	0	10	8	2.054028744	6	6	7	3.166666667	4.0	178.0	11	1	1
862	569.0	25	8	0	10	9	2.556641667	6	6	7	3.333333333	2.0	110.0	12	1	1
863	573.0	25	8	0	10	9	2.556641667	6	6	7	3.333333333	2.0	110.0	12	1	1
864	585.0	24	7	0	10	8	2.054028744	6	6	7	3.166666667	4.0	178.0	11	1	1
865	590.0	24	7	0	10	8	2.054028744	6	6	7	3.166666667	4.0	178.0	11	1	1
866	591.0	32	0	32	0	0	2.6745258290000002	0	1	32	32.0	12.0	473.0	33	0	1
867	591.0	32	0	32	0	0	2.73513189	0	1	32	32.0	14.0	474.0	33	0	1
868	591.0	32	0	32	0	0	2.73513189	0	1	32	32.0	14.0	474.0	33	0	1
869	591.0	32	0	32	0	0	2.73513189	0	1	32	32.0	14.0	474.0	33	0	1
870	599.0	32	0	32	0	0	2.6745258290000002	0	1	32	32.0	12.0	473.0	33	0	1
871	602.0	25	8	0	10	9	2.556641667	6	6	7	3.333333333	2.0	110.0	12	1	1
872	606.0	25	8	0	10	9	2.556641667	6	6	7	3.333333333	2.0	110.0	12	1	1
873	606.0	32	0	32	0	0	2.6745258290000002	0	1	32	32.0	12.0	473.0	33	0	1
874	606.0	32	0	32	0	0	2.73513189	0	1	32	32.0	14.0	474.0	33	0	1
875	606.0	32	0	32	0	0	2.73513189	0	1	32	32.0	14.0	474.0	33	0	1
876	606.0	32	0	32	0	0	2.73513189	0	1	32	32.0	14.0	474.0	33	0	1
877	606.0	32	0	32	0	0	2.73513189	0	1	32	32.0	14.0	474.0	33	0	1
878	606.0	32	0	32	0	0	2.73513189	0	1	32	32.0	14.0	474.0	33	0	1
879	606.0	32	0	32	0	0	2.73513189	0	1	32	32.0	14.0	474.0	33	0	1
880	610.0	24	7	0	10	8	2.054028744	6	6	7	3.166666667	4.0	178.0	11	1	1
881	614.0	24	7	0	10	8	2.054028744	6	6	7	3.166666667	4.0	178.0	11	1	1
882	618.0	27	10	0	10	11	2.7671947489999997	6	6	7	3.666666667	2.0	110.0	14	1	1
883	622.0	27	10	0	10	11	2.7671947489999997	6	6	7	3.666666667	2.0	110.0	14	1	1
884	626.0	32	0	32	0	0	2.73513189	0	1	32	32.0	14.0	474.0	33	0	1
885	627.0	32	0	32	0	0	2.73513189	0	1	32	32.0	14.0	474.0	33	0	1
886	627.0	32	0	32	0	0	2.73513189	0	1	32	32.0	14.0	474.0	33	0	1
887	643.0	27	10	0	10	11	2.57041707	6	6	7	3.666666667	2.0	110.0	14	1	1
888	647.0	27	10	0	10	11	2.57041707	6	6	7	3.666666667	2.0	110.0	14	1	1
889	651.0	24	7	0	10	8	2.054028744	6	6	7	3.166666667	4.0	178.0	11	1	1
890	655.0	24	7	0	10	8	2.054028744	6	6	7	3.166666667	4.0	178.0	11	1	1
891	660.0	25	8	0	10	9	2.786215626	6	6	7	3.333333333	2.0	110.0	12	1	1
892	664.0	25	8	0	10	9	2.786215626	6	6	7	3.333333333	2.0	110.0	12	1	1
893	668.0	25	8	0	10	9	2.556641667	6	6	7	3.333333333	2.0	110.0	12	1	1
894	672.0	25	8	0	10	9	2.556641667	6	6	7	3.333333333	2.0	110.0	12	1	1
895	676.0	15	0	11	0	3	3.625	1	1	15	15.0	11.0	467.0	16	0	1
896	680.0	15	0	11	0	3	3.625	1	1	15	15.0	11.0	467.0	16	0	1
897	684.0	24	7	0	10	8	2.054028744	6	6	7	3.166666667	4.0	178.0	11	1	1
898	688.0	24	7	0	10	8	2.054028744	6	6	7	3.166666667	4.0	178.0	11	1	1
899	692.0	28	11	0	10	12	2.205788524	6	6	7	3.833333333	9.0	184.0	15	1	1
900	697.0	28	11	0	10	12	2.205788524	6	6	7	3.833333333	9.0	184.0	15	1	1
901	709.0	24	7	0	10	8	2.054028744	6	6	7	3.166666667	4.0	178.0	11	1	1
902	713.0	24	7	0	10	8	2.054028744	6	6	7	3.166666667	4.0	178.0	11	1	1
903	717.0	26	9	0	10	10	2.7423376239999997	6	6	7	3.5	2.0	110.0	13	1	1
904	721.0	26	9	0	10	10	2.7423376239999997	6	6	7	3.5	2.0	110.0	13	1	1
905	734.0	24	7	0	10	8	2.054028744	6	6	7	3.166666667	4.0	178.0	11	1	1
906	738.0	24	7	0	10	8	2.054028744	6	6	7	3.166666667	4.0	178.0	11	1	1
907	742.0	26	9	0	10	10	2.7423376239999997	6	6	7	3.5	2.0	110.0	13	1	1
908	746.0	26	9	0	10	10	2.7423376239999997	6	6	7	3.5	2.0	110.0	13	1	1
909	758.0	26	9	0	10	10	2.7423376239999997	6	6	7	3.5	2.0	110.0	13	1	1
910	762.0	26	9	0	10	10	2.7423376239999997	6	6	7	3.5	2.0	110.0	13	1	1
911	767.0	24	7	0	10	8	2.054028744	6	6	7	3.166666667	4.0	178.0	11	1	1
912	771.0	24	7	0	10	8	2.054028744	6	6	7	3.166666667	4.0	178.0	11	1	1
913	775.0	27	10	0	10	11	2.7671947489999997	6	6	7	3.666666667	2.0	110.0	14	1	1
914	779.0	27	10	0	10	11	2.7671947489999997	6	6	7	3.666666667	2.0	110.0	14	1	1
915	791.0	27	10	0	10	11	2.57041707	6	6	7	3.666666667	2.0	110.0	14	1	1
916	795.0	27	10	0	10	11	2.57041707	6	6	7	3.666666667	2.0	110.0	14	1	1
917	799.0	27	10	0	10	11	2.57041707	6	6	7	3.666666667	2.0	110.0	14	1	1
918	804.0	27	10	0	10	11	2.57041707	6	6	7	3.666666667	2.0	110.0	14	1	1
919	808.0	24	7	0	10	8	2.054028744	6	6	7	3.166666667	4.0	178.0	11	1	1
920	812.0	24	7	0	10	8	2.054028744	6	6	7	3.166666667	4.0	178.0	11	1	1
921	824.0	27	10	0	10	11	2.7671947489999997	6	6	7	3.666666667	2.0	110.0	14	1	1
922	828.0	27	10	0	10	11	2.7671947489999997	6	6	7	3.666666667	2.0	110.0	14	1	1
923	832.0	27	10	0	10	11	2.57041707	6	6	7	3.666666667	2.0	110.0	14	1	1
924	836.0	27	10	0	10	11	2.57041707	6	6	7	3.666666667	2.0	110.0	14	1	1
925	841.0	27	10	0	10	11	2.57041707	6	6	7	3.666666667	2.0	110.0	14	1	1
926	845.0	27	10	0	10	11	2.57041707	6	6	7	3.666666667	2.0	110.0	14	1	1
927	849.0	24	7	0	10	8	2.054028744	6	6	7	3.166666667	4.0	178.0	11	1	1
928	853.0	24	7	0	10	8	2.054028744	6	6	7	3.166666667	4.0	178.0	11	1	1
929	865.0	27	10	0	10	11	2.57041707	6	6	7	3.666666667	2.0	110.0	14	1	1
930	870.0	27	10	0	10	11	2.57041707	6	6	7	3.666666667	2.0	110.0	14	1	1
931	874.0	24	7	0	10	8	2.054028744	6	6	7	3.166666667	4.0	178.0	11	1	1
932	878.0	24	7	0	10	8	2.054028744	6	6	7	3.166666667	4.0	178.0	11	1	1
933	882.0	27	10	0	10	11	2.7671947489999997	6	6	7	3.666666667	2.0	110.0	14	1	1
934	886.0	27	10	0	10	11	2.7671947489999997	6	6	7	3.666666667	2.0	110.0	14	1	1
935	890.0	27	10	0	10	11	2.57041707	6	6	7	3.666666667	2.0	110.0	14	1	1
936	894.0	27	10	0	10	11	2.57041707	6	6	7	3.666666667	2.0	110.0	14	1	1
937	907.0	24	7	0	10	8	2.054028744	6	6	7	3.166666667	4.0	178.0	11	1	1
938	911.0	24	7	0	10	8	2.054028744	6	6	7	3.166666667	4.0	178.0	11	1	1
939	915.0	25	8	0	10	9	2.556641667	6	6	7	3.333333333	2.0	110.0	12	1	1
940	919.0	25	8	0	10	9	2.556641667	6	6	7	3.333333333	2.0	110.0	12	1	1
941	931.0	24	7	0	10	8	2.054028744	6	6	7	3.166666667	4.0	178.0	11	1	1
942	935.0	24	7	0	10	8	2.054028744	6	6	7	3.166666667	4.0	178.0	11	1	1
943	939.0	25	8	0	10	9	2.786215626	6	6	7	3.333333333	2.0	110.0	12	1	1
944	944.0	25	8	0	10	9	2.786215626	6	6	7	3.333333333	2.0	110.0	12	1	1
945	956.0	24	7	0	10	8	2.054028744	6	6	7	3.166666667	4.0	178.0	11	1	1
946	960.0	24	7	0	10	8	2.054028744	6	6	7	3.166666667	4.0	178.0	11	1	1
947	973.0	24	7	0	10	8	2.054028744	6	6	7	3.166666667	4.0	178.0	11	1	1
948	977.0	24	7	0	10	8	2.054028744	6	6	7	3.166666667	4.0	178.0	11	1	1
949	991.0	24	7	0	10	8	2.054028744	6	6	7	3.166666667	4.0	178.0	11	1	1
950	995.0	24	7	0	10	8	2.054028744	6	6	7	3.166666667	4.0	178.0	11	1	1
951	1007.0	24	7	0	10	8	2.054028744	6	6	7	3.166666667	4.0	178.0	11	1	1
952	1012.0	24	7	0	10	8	2.054028744	6	6	7	3.166666667	4.0	178.0	11	1	1
953	1016.0	26	9	0	10	10	2.7423376239999997	6	6	7	3.5	2.0	110.0	13	1	1
954	1020.0	26	9	0	10	10	2.7423376239999997	6	6	7	3.5	2.0	110.0	13	1	1
955	1032.0	24	7	0	10	8	2.054028744	6	6	7	3.166666667	4.0	178.0	11	1	1
956	1036.0	24	7	0	10	8	2.054028744	6	6	7	3.166666667	4.0	178.0	11	1	1
957	1040.0	26	9	0	10	10	2.7423376239999997	6	6	7	3.5	2.0	110.0	13	1	1
958	1044.0	26	9	0	10	10	2.7423376239999997	6	6	7	3.5	2.0	110.0	13	1	1
959	1057.0	24	7	0	10	8	2.054028744	6	6	7	3.166666667	4.0	178.0	11	1	1
960	1061.0	24	7	0	10	8	2.054028744	6	6	7	3.166666667	4.0	178.0	11	1	1
961	1063.0	16	10	0	12	0	3.0778195310000003	4	3	5	4.666666667	6271.0	16302.0	16	1	1
962	1065.0	26	9	0	10	10	2.7423376239999997	6	6	7	3.5	2.0	110.0	13	1	1
963	1069.0	26	9	0	10	10	2.7423376239999997	6	6	7	3.5	2.0	110.0	13	1	1
964	1082.0	24	7	0	10	8	2.054028744	6	6	7	3.166666667	4.0	178.0	11	1	1
965	1086.0	24	7	0	10	8	2.054028744	6	6	7	3.166666667	4.0	178.0	11	1	1
966	1090.0	27	10	0	10	11	2.57041707	6	6	7	3.666666667	2.0	110.0	14	1	1
967	1094.0	27	10	0	10	11	2.57041707	6	6	7	3.666666667	2.0	110.0	14	1	1
968	1106.0	24	7	0	10	8	2.054028744	6	6	7	3.166666667	4.0	178.0	11	1	1
969	1110.0	24	7	0	10	8	2.054028744	6	6	7	3.166666667	4.0	178.0	11	1	1
970	1114.0	27	10	0	10	11	2.7671947489999997	6	6	7	3.666666667	2.0	110.0	14	1	1
971	1119.0	27	10	0	10	11	2.7671947489999997	6	6	7	3.666666667	2.0	110.0	14	1	1
972	1131.0	27	10	0	10	11	2.57041707	6	6	7	3.666666667	2.0	110.0	14	1	1
973	1135.0	27	10	0	10	11	2.57041707	6	6	7	3.666666667	2.0	110.0	14	1	1
974	1139.0	27	10	0	10	11	2.57041707	6	6	7	3.666666667	2.0	110.0	14	1	1
975	1143.0	27	10	0	10	11	2.57041707	6	6	7	3.666666667	2.0	110.0	14	1	1
976	1147.0	24	7	0	10	8	2.054028744	6	6	7	3.166666667	4.0	178.0	11	1	1
977	1151.0	24	7	0	10	8	2.054028744	6	6	7	3.166666667	4.0	178.0	11	1	1
978	1164.0	27	10	0	10	11	2.57041707	6	6	7	3.666666667	2.0	110.0	14	1	1
979	1168.0	27	10	0	10	11	2.57041707	6	6	7	3.666666667	2.0	110.0	14	1	1
980	1172.0	25	8	0	10	9	2.556641667	6	6	7	3.333333333	2.0	110.0	12	1	1
981	1176.0	25	8	0	10	9	2.556641667	6	6	7	3.333333333	2.0	110.0	12	1	1
982	1180.0	24	7	0	10	8	2.054028744	6	6	7	3.166666667	4.0	178.0	11	1	1
983	1184.0	24	7	0	10	8	2.054028744	6	6	7	3.166666667	4.0	178.0	11	1	1
984	1197.0	24	7	0	10	8	2.054028744	6	6	7	3.166666667	4.0	178.0	11	1	1
985	1201.0	24	7	0	10	8	2.054028744	6	6	7	3.166666667	4.0	178.0	11	1	1
986	1205.0	25	8	0	10	9	2.556641667	6	6	7	3.333333333	2.0	110.0	12	1	1
987	1209.0	25	8	0	10	9	2.556641667	6	6	7	3.333333333	2.0	110.0	12	1	1
988	1221.0	27	10	0	10	11	2.7671947489999997	6	6	7	3.666666667	2.0	110.0	14	1	1
989	1226.0	27	10	0	10	11	2.7671947489999997	6	6	7	3.666666667	2.0	110.0	14	1	1
990	1230.0	24	7	0	10	8	2.054028744	6	6	7	3.166666667	4.0	178.0	11	1	1
991	1234.0	24	7	0	10	8	2.054028744	6	6	7	3.166666667	4.0	178.0	11	1	1
992	1238.0	27	10	0	10	11	2.57041707	6	6	7	3.666666667	2.0	110.0	14	1	1
993	1242.0	27	10	0	10	11	2.57041707	6	6	7	3.666666667	2.0	110.0	14	1	1
994	1254.0	25	8	0	10	9	2.786215626	6	6	7	3.333333333	2.0	110.0	12	1	1
995	1258.0	25	8	0	10	9	2.786215626	6	6	7	3.333333333	2.0	110.0	12	1	1
996	1263.0	24	7	0	10	8	2.054028744	6	6	7	3.166666667	4.0	178.0	11	1	1
997	1267.0	24	7	0	10	8	2.054028744	6	6	7	3.166666667	4.0	178.0	11	1	1
998	1271.0	25	8	0	10	9	2.556641667	6	6	7	3.333333333	2.0	110.0	12	1	1
999	1275.0	25	8	0	10	9	2.556641667	6	6	7	3.333333333	2.0	110.0	12	1	1
1000	1287.0	24	7	0	10	8	2.054028744	6	6	7	3.166666667	4.0	178.0	11	1	1
1001	1291.0	24	7	0	10	8	2.054028744	6	6	7	3.166666667	4.0	178.0	11	1	1
1002	1304.0	24	7	0	10	8	2.054028744	6	6	7	3.166666667	4.0	178.0	11	1	1
1003	1308.0	24	7	0	10	8	2.054028744	6	6	7	3.166666667	4.0	178.0	11	1	1
1004	1312.0	26	9	0	10	10	2.7423376239999997	6	6	7	3.5	2.0	110.0	13	1	1
1005	1316.0	26	9	0	10	10	2.7423376239999997	6	6	7	3.5	2.0	110.0	13	1	1
1006	1328.0	26	9	0	10	10	2.7423376239999997	6	6	7	3.5	2.0	110.0	13	1	1
1007	1332.0	26	9	0	10	10	2.7423376239999997	6	6	7	3.5	2.0	110.0	13	1	1
1008	1337.0	24	7	0	10	8	2.054028744	6	6	7	3.166666667	4.0	178.0	11	1	1
1009	1341.0	24	7	0	10	8	2.054028744	6	6	7	3.166666667	4.0	178.0	11	1	1
1010	1356.0	24	7	0	10	8	2.054028744	6	6	7	3.166666667	4.0	178.0	11	1	1
1011	1360.0	24	7	0	10	8	2.054028744	6	6	7	3.166666667	4.0	178.0	11	1	1
1012	1364.0	26	9	0	10	10	2.7423376239999997	6	6	7	3.5	2.0	110.0	13	1	1
1013	1368.0	26	9	0	10	10	2.7423376239999997	6	6	7	3.5	2.0	110.0	13	1	1
1014	1372.0	27	10	0	10	11	2.7671947489999997	6	6	7	3.666666667	2.0	110.0	14	1	1
1015	1376.0	27	10	0	10	11	2.7671947489999997	6	6	7	3.666666667	2.0	110.0	14	1	1
1016	1389.0	27	10	0	10	11	2.57041707	6	6	7	3.666666667	2.0	110.0	14	1	1
1017	1393.0	27	10	0	10	11	2.57041707	6	6	7	3.666666667	2.0	110.0	14	1	1
1018	1397.0	24	7	0	10	8	2.054028744	6	6	7	3.166666667	4.0	178.0	11	1	1
1019	1401.0	24	7	0	10	8	2.054028744	6	6	7	3.166666667	4.0	178.0	11	1	1
1020	1405.0	26	9	0	10	10	2.7423376239999997	6	6	7	3.5	2.0	110.0	13	1	1
1021	1409.0	26	9	0	10	10	2.7423376239999997	6	6	7	3.5	2.0	110.0	13	1	1
1022	1414.0	27	10	0	10	11	2.57041707	6	6	7	3.666666667	2.0	110.0	14	1	1
1023	1418.0	27	10	0	10	11	2.57041707	6	6	7	3.666666667	2.0	110.0	14	1	1
1024	1430.0	27	10	0	10	11	2.535400999	6	6	7	3.666666667	2.0	110.0	14	1	1
1025	1434.0	27	10	0	10	11	2.535400999	6	6	7	3.666666667	2.0	110.0	14	1	1
1026	1438.0	27	10	0	10	11	2.7671947489999997	6	6	7	3.666666667	2.0	110.0	14	1	1
1027	1442.0	27	10	0	10	11	2.7671947489999997	6	6	7	3.666666667	2.0	110.0	14	1	1
1028	1446.0	24	7	0	10	8	2.054028744	6	6	7	3.166666667	4.0	178.0	11	1	1
1029	1451.0	24	7	0	10	8	2.054028744	6	6	7	3.166666667	4.0	178.0	11	1	1
1030	1455.0	27	10	0	10	11	2.57041707	6	6	7	3.666666667	2.0	110.0	14	1	1
1031	1459.0	27	10	0	10	11	2.57041707	6	6	7	3.666666667	2.0	110.0	14	1	1
1032	1463.0	27	10	0	10	11	2.57041707	6	6	7	3.666666667	2.0	110.0	14	1	1
1033	1467.0	27	10	0	10	11	2.57041707	6	6	7	3.666666667	2.0	110.0	14	1	1
1034	1479.0	24	7	0	10	8	2.054028744	6	6	7	3.166666667	4.0	178.0	11	1	1
1035	1483.0	24	7	0	10	8	2.054028744	6	6	7	3.166666667	4.0	178.0	11	1	1
1036	1488.0	27	10	0	10	11	2.7671947489999997	6	6	7	3.666666667	2.0	110.0	14	1	1
1037	1492.0	27	10	0	10	11	2.7671947489999997	6	6	7	3.666666667	2.0	110.0	14	1	1
1038	1496.0	27	10	0	10	11	2.57041707	6	6	7	3.666666667	2.0	110.0	14	1	1
1039	1500.0	27	10	0	10	11	2.57041707	6	6	7	3.666666667	2.0	110.0	14	1	1
1040	1512.0	24	7	0	10	8	2.054028744	6	6	7	3.166666667	4.0	178.0	11	1	1
1041	1516.0	24	7	0	10	8	2.054028744	6	6	7	3.166666667	4.0	178.0	11	1	1
1042	1521.0	25	8	0	10	9	2.556641667	6	6	7	3.333333333	2.0	110.0	12	1	1
1043	1525.0	25	8	0	10	9	2.556641667	6	6	7	3.333333333	2.0	110.0	12	1	1
1044	1537.0	24	7	0	10	8	2.054028744	6	6	7	3.166666667	4.0	178.0	11	1	1
1045	1541.0	24	7	0	10	8	2.054028744	6	6	7	3.166666667	4.0	178.0	11	1	1
1046	1545.0	25	8	0	10	9	2.786215626	6	6	7	3.333333333	2.0	110.0	12	1	1
1047	1549.0	25	8	0	10	9	2.786215626	6	6	7	3.333333333	2.0	110.0	12	1	1
1048	1562.0	24	7	0	10	8	2.054028744	6	6	7	3.166666667	4.0	178.0	11	1	1
1049	1566.0	24	7	0	10	8	2.054028744	6	6	7	3.166666667	4.0	178.0	11	1	1
1050	1578.0	24	7	0	10	8	2.054028744	6	6	7	3.166666667	4.0	178.0	11	1	1
1051	1582.0	24	7	0	10	8	2.054028744	6	6	7	3.166666667	4.0	178.0	11	1	1
1052	1587.0	14	5	0	12	0	2.589735285	2	3	5	4.0	6238.0	16207.0	10	1	1
1053	1590.0	29	15	0	23	2	3.7879064419999997	4	5	9	5.0	6863.0	17632.0	25	1	1
1054	1595.0	24	7	0	10	8	2.054028744	6	6	7	3.166666667	4.0	178.0	11	1	1
1055	1599.0	24	7	0	10	8	2.054028744	6	6	7	3.166666667	4.0	178.0	11	1	1
1056	1612.0	24	7	0	10	8	2.054028744	6	6	7	3.166666667	4.0	178.0	11	1	1
1057	1616.0	24	7	0	10	8	2.054028744	6	6	7	3.166666667	4.0	178.0	11	1	1
1058	1620.0	26	9	0	10	10	2.7423376239999997	6	6	7	3.5	2.0	110.0	13	1	1
1059	1624.0	26	9	0	10	10	2.7423376239999997	6	6	7	3.5	2.0	110.0	13	1	1
1060	1637.0	24	7	0	10	8	2.054028744	6	6	7	3.166666667	4.0	178.0	11	1	1
1061	1641.0	24	7	0	10	8	2.054028744	6	6	7	3.166666667	4.0	178.0	11	1	1
1062	1645.0	26	9	0	10	10	2.7423376239999997	6	6	7	3.5	2.0	110.0	13	1	1
1063	1649.0	26	9	0	10	10	2.7423376239999997	6	6	7	3.5	2.0	110.0	13	1	1
1064	1661.0	24	7	0	10	8	2.054028744	6	6	7	3.166666667	4.0	178.0	11	1	1
1065	1665.0	24	7	0	10	8	2.054028744	6	6	7	3.166666667	4.0	178.0	11	1	1
1066	1669.0	26	9	0	10	10	2.7423376239999997	6	6	7	3.5	2.0	110.0	13	1	1
1067	1674.0	26	9	0	10	10	2.7423376239999997	6	6	7	3.5	2.0	110.0	13	1	1
1068	1682.0	16	10	0	12	0	3.0778195310000003	4	3	5	4.666666667	6271.0	16302.0	16	1	1
1069	1686.0	24	7	0	10	8	2.054028744	6	6	7	3.166666667	4.0	178.0	11	1	1
1070	1690.0	24	7	0	10	8	2.054028744	6	6	7	3.166666667	4.0	178.0	11	1	1
1071	1694.0	27	10	0	10	11	2.57041707	6	6	7	3.666666667	2.0	110.0	14	1	1
1072	1698.0	27	10	0	10	11	2.57041707	6	6	7	3.666666667	2.0	110.0	14	1	1
1073	1711.0	27	10	0	10	11	2.7671947489999997	6	6	7	3.666666667	2.0	110.0	14	1	1
1074	1715.0	27	10	0	10	11	2.7671947489999997	6	6	7	3.666666667	2.0	110.0	14	1	1
1075	1719.0	24	7	0	10	8	2.054028744	6	6	7	3.166666667	4.0	178.0	11	1	1
1076	1723.0	24	7	0	10	8	2.054028744	6	6	7	3.166666667	4.0	178.0	11	1	1
1077	1728.0	27	10	0	10	11	2.57041707	6	6	7	3.666666667	2.0	110.0	14	1	1
1078	1732.0	27	10	0	10	11	2.57041707	6	6	7	3.666666667	2.0	110.0	14	1	1
1079	1736.0	27	10	0	10	11	2.57041707	6	6	7	3.666666667	2.0	110.0	14	1	1
1080	1740.0	27	10	0	10	11	2.57041707	6	6	7	3.666666667	2.0	110.0	14	1	1
1081	1752.0	24	7	0	10	8	2.054028744	6	6	7	3.166666667	4.0	178.0	11	1	1
1082	1756.0	24	7	0	10	8	2.054028744	6	6	7	3.166666667	4.0	178.0	11	1	1
1083	1760.0	27	10	0	10	11	2.57041707	6	6	7	3.666666667	2.0	110.0	14	1	1
1084	1765.0	27	10	0	10	11	2.57041707	6	6	7	3.666666667	2.0	110.0	14	1	1
1085	1769.0	25	8	0	10	9	2.556641667	6	6	7	3.333333333	2.0	110.0	12	1	1
1086	1773.0	25	8	0	10	9	2.556641667	6	6	7	3.333333333	2.0	110.0	12	1	1
1087	1785.0	24	7	0	10	8	2.054028744	6	6	7	3.166666667	4.0	178.0	11	1	1
1088	1789.0	24	7	0	10	8	2.054028744	6	6	7	3.166666667	4.0	178.0	11	1	1
1089	1802.0	24	7	0	10	8	2.054028744	6	6	7	3.166666667	4.0	178.0	11	1	1
1090	1807.0	24	7	0	10	8	2.054028744	6	6	7	3.166666667	4.0	178.0	11	1	1
1091	1811.0	25	8	0	10	9	2.556641667	6	6	7	3.333333333	2.0	110.0	12	1	1
1092	1815.0	25	8	0	10	9	2.556641667	6	6	7	3.333333333	2.0	110.0	12	1	1
1093	1827.0	27	10	0	10	11	2.7671947489999997	6	6	7	3.666666667	2.0	110.0	14	1	1
1094	1831.0	27	10	0	10	11	2.7671947489999997	6	6	7	3.666666667	2.0	110.0	14	1	1
1095	1835.0	24	7	0	10	8	2.054028744	6	6	7	3.166666667	4.0	178.0	11	1	1
1096	1839.0	24	7	0	10	8	2.054028744	6	6	7	3.166666667	4.0	178.0	11	1	1
1097	1844.0	27	10	0	10	11	2.57041707	6	6	7	3.666666667	2.0	110.0	14	1	1
1098	1848.0	27	10	0	10	11	2.57041707	6	6	7	3.666666667	2.0	110.0	14	1	1
1099	1852.0	25	8	0	10	9	2.786215626	6	6	7	3.333333333	2.0	110.0	12	1	1
1100	1856.0	25	8	0	10	9	2.786215626	6	6	7	3.333333333	2.0	110.0	12	1	1
1101	1866.0	15	0	11	0	3	3.625	1	1	15	15.0	11.0	467.0	16	0	1
1102	1868.0	24	7	0	10	8	2.054028744	6	6	7	3.166666667	4.0	178.0	11	1	1
1103	1870.0	15	0	11	0	3	3.625	1	1	15	15.0	11.0	467.0	16	0	1
1104	1872.0	24	7	0	10	8	2.054028744	6	6	7	3.166666667	4.0	178.0	11	1	1
1105	1876.0	25	8	0	10	9	2.556641667	6	6	7	3.333333333	2.0	110.0	12	1	1
1106	1881.0	25	8	0	10	9	2.556641667	6	6	7	3.333333333	2.0	110.0	12	1	1
1107	1885.0	28	11	0	10	12	2.205788524	6	6	7	3.833333333	9.0	184.0	15	1	1
1108	1889.0	28	11	0	10	12	2.205788524	6	6	7	3.833333333	9.0	184.0	15	1	1
1109	1901.0	24	7	0	10	8	2.054028744	6	6	7	3.166666667	4.0	178.0	11	1	1
1110	1906.0	24	7	0	10	8	2.054028744	6	6	7	3.166666667	4.0	178.0	11	1	1
1111	1910.0	26	9	0	10	10	2.7423376239999997	6	6	7	3.5	2.0	110.0	13	1	1
1112	1914.0	26	9	0	10	10	2.7423376239999997	6	6	7	3.5	2.0	110.0	13	1	1
1113	1926.0	24	7	0	10	8	2.054028744	6	6	7	3.166666667	4.0	178.0	11	1	1
1114	1930.0	24	7	0	10	8	2.054028744	6	6	7	3.166666667	4.0	178.0	11	1	1
1115	1934.0	26	9	0	10	10	2.7423376239999997	6	6	7	3.5	2.0	110.0	13	1	1
1116	1938.0	26	9	0	10	10	2.7423376239999997	6	6	7	3.5	2.0	110.0	13	1	1
1117	1965.0	24	7	0	10	8	2.054028744	6	6	7	3.166666667	4.0	178.0	11	1	1
1118	1969.0	24	7	0	10	8	2.054028744	6	6	7	3.166666667	4.0	178.0	11	1	1
1119	1973.0	26	9	0	10	10	2.7423376239999997	6	6	7	3.5	2.0	110.0	13	1	1
1120	1977.0	26	9	0	10	10	2.7423376239999997	6	6	7	3.5	2.0	110.0	13	1	1
1121	1981.0	27	10	0	10	11	2.7671947489999997	6	6	7	3.666666667	2.0	110.0	14	1	1
1122	1985.0	27	10	0	10	11	2.7671947489999997	6	6	7	3.666666667	2.0	110.0	14	1	1
1123	1990.0	27	10	0	10	11	2.57041707	6	6	7	3.666666667	2.0	110.0	14	1	1
1124	1994.0	27	10	0	10	11	2.57041707	6	6	7	3.666666667	2.0	110.0	14	1	1
1125	1998.0	27	10	0	10	11	2.57041707	6	6	7	3.666666667	2.0	110.0	14	1	1
1126	2002.0	27	10	0	10	11	2.57041707	6	6	7	3.666666667	2.0	110.0	14	1	1
1127	2014.0	24	7	0	10	8	2.054028744	6	6	7	3.166666667	4.0	178.0	11	1	1
1128	2018.0	24	7	0	10	8	2.054028744	6	6	7	3.166666667	4.0	178.0	11	1	1
1129	2023.0	27	10	0	10	11	2.7671947489999997	6	6	7	3.666666667	2.0	110.0	14	1	1
1130	2027.0	27	10	0	10	11	2.7671947489999997	6	6	7	3.666666667	2.0	110.0	14	1	1
1131	2031.0	27	10	0	10	11	2.57041707	6	6	7	3.666666667	2.0	110.0	14	1	1
1132	2035.0	27	10	0	10	11	2.57041707	6	6	7	3.666666667	2.0	110.0	14	1	1
1133	2039.0	27	10	0	10	11	2.57041707	6	6	7	3.666666667	2.0	110.0	14	1	1
1134	2043.0	27	10	0	10	11	2.57041707	6	6	7	3.666666667	2.0	110.0	14	1	1
1135	2055.0	24	7	0	10	8	2.054028744	6	6	7	3.166666667	4.0	178.0	11	1	1
1136	2060.0	24	7	0	10	8	2.054028744	6	6	7	3.166666667	4.0	178.0	11	1	1
1137	2064.0	27	10	0	10	11	2.7671947489999997	6	6	7	3.666666667	2.0	110.0	14	1	1
1138	2068.0	27	10	0	10	11	2.7671947489999997	6	6	7	3.666666667	2.0	110.0	14	1	1
1139	2080.0	24	7	0	10	8	2.054028744	6	6	7	3.166666667	4.0	178.0	11	1	1
1140	2084.0	24	7	0	10	8	2.054028744	6	6	7	3.166666667	4.0	178.0	11	1	1
1141	2088.0	27	10	0	10	11	2.57041707	6	6	7	3.666666667	2.0	110.0	14	1	1
1142	2092.0	27	10	0	10	11	2.57041707	6	6	7	3.666666667	2.0	110.0	14	1	1
1143	2105.0	25	8	0	10	9	2.556641667	6	6	7	3.333333333	2.0	110.0	12	1	1
1144	2109.0	25	8	0	10	9	2.556641667	6	6	7	3.333333333	2.0	110.0	12	1	1
1145	2113.0	24	7	0	10	8	2.054028744	6	6	7	3.166666667	4.0	178.0	11	1	1
1146	2117.0	24	7	0	10	8	2.054028744	6	6	7	3.166666667	4.0	178.0	11	1	1
1147	2133.0	24	7	0	10	8	2.054028744	6	6	7	3.166666667	4.0	178.0	11	1	1
1148	2137.0	24	7	0	10	8	2.054028744	6	6	7	3.166666667	4.0	178.0	11	1	1
1149	2141.0	25	8	0	10	9	2.786215626	6	6	7	3.333333333	2.0	110.0	12	1	1
1150	2146.0	25	8	0	10	9	2.786215626	6	6	7	3.333333333	2.0	110.0	12	1	1
1151	2158.0	24	7	0	10	8	2.054028744	6	6	7	3.166666667	4.0	178.0	11	1	1
1152	2162.0	24	7	0	10	8	2.054028744	6	6	7	3.166666667	4.0	178.0	11	1	1
1153	2166.0	27	10	0	10	11	2.7671947489999997	6	6	7	3.666666667	2.0	110.0	14	1	1
1154	2170.0	27	10	0	10	11	2.7671947489999997	6	6	7	3.666666667	2.0	110.0	14	1	1
1155	2183.0	24	7	0	10	8	2.054028744	6	6	7	3.166666667	4.0	178.0	11	1	1
1156	2187.0	24	7	0	10	8	2.054028744	6	6	7	3.166666667	4.0	178.0	11	1	1
1157	2203.0	24	7	0	10	8	2.054028744	6	6	7	3.166666667	4.0	178.0	11	1	1
1158	2207.0	24	7	0	10	8	2.054028744	6	6	7	3.166666667	4.0	178.0	11	1	1
1159	2212.0	26	9	0	10	10	2.7423376239999997	6	6	7	3.5	2.0	110.0	13	1	1
1160	2216.0	26	9	0	10	10	2.7423376239999997	6	6	7	3.5	2.0	110.0	13	1	1
1161	2220.0	27	10	0	10	11	2.7671947489999997	6	6	7	3.666666667	2.0	110.0	14	1	1
1162	2224.0	27	10	0	10	11	2.7671947489999997	6	6	7	3.666666667	2.0	110.0	14	1	1
1163	2236.0	24	7	0	10	8	2.054028744	6	6	7	3.166666667	4.0	178.0	11	1	1
1164	2240.0	24	7	0	10	8	2.054028744	6	6	7	3.166666667	4.0	178.0	11	1	1
1165	2245.0	26	9	0	10	10	2.7423376239999997	6	6	7	3.5	2.0	110.0	13	1	1
1166	2249.0	26	9	0	10	10	2.7423376239999997	6	6	7	3.5	2.0	110.0	13	1	1
1167	2264.0	27	10	0	10	11	2.7671947489999997	6	6	7	3.666666667	2.0	110.0	14	1	1
1168	2268.0	27	10	0	10	11	2.7671947489999997	6	6	7	3.666666667	2.0	110.0	14	1	1
1169	2272.0	24	7	0	10	8	2.054028744	6	6	7	3.166666667	4.0	178.0	11	1	1
1170	2276.0	24	7	0	10	8	2.054028744	6	6	7	3.166666667	4.0	178.0	11	1	1
1171	2280.0	26	9	0	10	10	2.7423376239999997	6	6	7	3.5	2.0	110.0	13	1	1
1172	2284.0	26	9	0	10	10	2.7423376239999997	6	6	7	3.5	2.0	110.0	13	1	1
1173	2296.0	27	10	0	10	11	2.57041707	6	6	7	3.666666667	2.0	110.0	14	1	1
1174	2301.0	27	10	0	10	11	2.57041707	6	6	7	3.666666667	2.0	110.0	14	1	1
1175	2301.0	10	0	0	9	0	1.5	1	2	6	4.5	2869.0	7260.0	4	0	1
1176	2305.0	24	7	0	10	8	2.054028744	6	6	7	3.166666667	4.0	178.0	11	1	1
1177	2308.0	16	10	0	12	0	3.0778195310000003	4	3	5	4.666666667	6271.0	16302.0	16	1	1
1178	2309.0	24	7	0	10	8	2.054028744	6	6	7	3.166666667	4.0	178.0	11	1	1
1179	2313.0	27	10	0	10	11	2.7671947489999997	6	6	7	3.666666667	2.0	110.0	14	1	1
1180	2317.0	27	10	0	10	11	2.7671947489999997	6	6	7	3.666666667	2.0	110.0	14	1	1
1181	2329.0	27	10	0	10	11	2.57041707	6	6	7	3.666666667	2.0	110.0	14	1	1
1182	2333.0	27	10	0	10	11	2.57041707	6	6	7	3.666666667	2.0	110.0	14	1	1
1183	2338.0	27	10	0	10	11	2.57041707	6	6	7	3.666666667	2.0	110.0	14	1	1
1184	2342.0	27	10	0	10	11	2.57041707	6	6	7	3.666666667	2.0	110.0	14	1	1
1185	2346.0	24	7	0	10	8	2.054028744	6	6	7	3.166666667	4.0	178.0	11	1	1
1186	2350.0	24	7	0	10	8	2.054028744	6	6	7	3.166666667	4.0	178.0	11	1	1
1187	2362.0	27	10	0	10	11	2.57041707	6	6	7	3.666666667	2.0	110.0	14	1	1
1188	2366.0	27	10	0	10	11	2.57041707	6	6	7	3.666666667	2.0	110.0	14	1	1
1189	2370.0	25	8	0	10	9	2.556641667	6	6	7	3.333333333	2.0	110.0	12	1	1
1190	2375.0	25	8	0	10	9	2.556641667	6	6	7	3.333333333	2.0	110.0	12	1	1
1191	2379.0	27	10	0	10	11	2.7671947489999997	6	6	7	3.666666667	2.0	110.0	14	1	1
1192	2383.0	27	10	0	10	11	2.7671947489999997	6	6	7	3.666666667	2.0	110.0	14	1	1
1193	2387.0	24	7	0	10	8	2.054028744	6	6	7	3.166666667	4.0	178.0	11	1	1
1194	2391.0	24	7	0	10	8	2.054028744	6	6	7	3.166666667	4.0	178.0	11	1	1
1195	2395.0	27	10	0	10	11	2.57041707	6	6	7	3.666666667	2.0	110.0	14	1	1
1196	2399.0	27	10	0	10	11	2.57041707	6	6	7	3.666666667	2.0	110.0	14	1	1
1197	2412.0	25	8	0	10	9	2.556641667	6	6	7	3.333333333	2.0	110.0	12	1	1
1198	2416.0	25	8	0	10	9	2.556641667	6	6	7	3.333333333	2.0	110.0	12	1	1
1199	2420.0	24	7	0	10	8	2.054028744	6	6	7	3.166666667	4.0	178.0	11	1	1
1200	2424.0	24	7	0	10	8	2.054028744	6	6	7	3.166666667	4.0	178.0	11	1	1
1201	2428.0	27	10	0	10	11	2.7671947489999997	6	6	7	3.666666667	2.0	110.0	14	1	1
1202	2432.0	27	10	0	10	11	2.7671947489999997	6	6	7	3.666666667	2.0	110.0	14	1	1
1203	2445.0	27	10	0	10	11	2.57041707	6	6	7	3.666666667	2.0	110.0	14	1	1
1204	2449.0	27	10	0	10	11	2.57041707	6	6	7	3.666666667	2.0	110.0	14	1	1
1205	2453.0	25	8	0	10	9	2.786215626	6	6	7	3.333333333	2.0	110.0	12	1	1
1206	2457.0	25	8	0	10	9	2.786215626	6	6	7	3.333333333	2.0	110.0	12	1	1
1207	2469.0	24	7	0	10	8	2.054028744	6	6	7	3.166666667	4.0	178.0	11	1	1
1208	2473.0	24	7	0	10	8	2.054028744	6	6	7	3.166666667	4.0	178.0	11	1	1
1209	2477.0	25	8	0	10	9	2.556641667	6	6	7	3.333333333	2.0	110.0	12	1	1
1210	2482.0	25	8	0	10	9	2.556641667	6	6	7	3.333333333	2.0	110.0	12	1	1
1211	2486.0	27	10	0	10	11	2.7671947489999997	6	6	7	3.666666667	2.0	110.0	14	1	1
1212	2490.0	27	10	0	10	11	2.7671947489999997	6	6	7	3.666666667	2.0	110.0	14	1	1
1213	2494.0	27	10	0	10	11	2.57041707	6	6	7	3.666666667	2.0	110.0	14	1	1
1214	2498.0	27	10	0	10	11	2.57041707	6	6	7	3.666666667	2.0	110.0	14	1	1
1215	2510.0	24	7	0	10	8	2.054028744	6	6	7	3.166666667	4.0	178.0	11	1	1
1216	2514.0	24	7	0	10	8	2.054028744	6	6	7	3.166666667	4.0	178.0	11	1	1
1217	2519.0	26	9	0	10	10	2.7423376239999997	6	6	7	3.5	2.0	110.0	13	1	1
1218	2523.0	26	9	0	10	10	2.7423376239999997	6	6	7	3.5	2.0	110.0	13	1	1
1219	2527.0	27	10	0	10	11	2.7671947489999997	6	6	7	3.666666667	2.0	110.0	14	1	1
1220	2531.0	27	10	0	10	11	2.7671947489999997	6	6	7	3.666666667	2.0	110.0	14	1	1
1221	2535.0	27	10	0	10	11	2.57041707	6	6	7	3.666666667	2.0	110.0	14	1	1
1222	2539.0	27	10	0	10	11	2.57041707	6	6	7	3.666666667	2.0	110.0	14	1	1
1223	2551.0	24	7	0	10	8	2.054028744	6	6	7	3.166666667	4.0	178.0	11	1	1
1224	2556.0	15	0	11	0	3	3.625	1	1	15	15.0	11.0	467.0	16	0	1
1225	2556.0	24	7	0	10	8	2.054028744	6	6	7	3.166666667	4.0	178.0	11	1	1
1226	2568.0	26	9	0	10	10	2.7423376239999997	6	6	7	3.5	2.0	110.0	13	1	1
1227	2572.0	26	9	0	10	10	2.7423376239999997	6	6	7	3.5	2.0	110.0	13	1	1
1228	2576.0	27	10	0	10	11	2.7671947489999997	6	6	7	3.666666667	2.0	110.0	14	1	1
1229	2580.0	27	10	0	10	11	2.7671947489999997	6	6	7	3.666666667	2.0	110.0	14	1	1
1230	2584.0	27	10	0	10	11	2.57041707	6	6	7	3.666666667	2.0	110.0	14	1	1
1231	2589.0	27	10	0	10	11	2.57041707	6	6	7	3.666666667	2.0	110.0	14	1	1
1232	2593.0	24	7	0	10	8	2.054028744	6	6	7	3.166666667	4.0	178.0	11	1	1
1233	2597.0	24	7	0	10	8	2.054028744	6	6	7	3.166666667	4.0	178.0	11	1	1
1234	2601.0	27	10	0	10	11	2.57041707	6	6	7	3.666666667	2.0	110.0	14	1	1
1235	2605.0	27	10	0	10	11	2.57041707	6	6	7	3.666666667	2.0	110.0	14	1	1
1236	2617.0	27	10	0	10	11	2.7671947489999997	6	6	7	3.666666667	2.0	110.0	14	1	1
1237	2621.0	27	10	0	10	11	2.7671947489999997	6	6	7	3.666666667	2.0	110.0	14	1	1
1238	2626.0	24	7	0	10	8	2.054028744	6	6	7	3.166666667	4.0	178.0	11	1	1
1239	2630.0	24	7	0	10	8	2.054028744	6	6	7	3.166666667	4.0	178.0	11	1	1
1240	2634.0	27	10	0	10	11	2.57041707	6	6	7	3.666666667	2.0	110.0	14	1	1
1241	2638.0	27	10	0	10	11	2.57041707	6	6	7	3.666666667	2.0	110.0	14	1	1
1242	2650.0	27	10	0	10	11	2.57041707	6	6	7	3.666666667	2.0	110.0	14	1	1
1243	2654.0	27	10	0	10	11	2.57041707	6	6	7	3.666666667	2.0	110.0	14	1	1
1244	2658.0	24	7	0	10	8	2.054028744	6	6	7	3.166666667	4.0	178.0	11	1	1
1245	2663.0	24	7	0	10	8	2.054028744	6	6	7	3.166666667	4.0	178.0	11	1	1
1246	2675.0	27	10	0	10	11	2.7671947489999997	6	6	7	3.666666667	2.0	110.0	14	1	1
1247	2679.0	27	10	0	10	11	2.7671947489999997	6	6	7	3.666666667	2.0	110.0	14	1	1
1248	2683.0	27	10	0	10	11	2.57041707	6	6	7	3.666666667	2.0	110.0	14	1	1
1249	2687.0	27	10	0	10	11	2.57041707	6	6	7	3.666666667	2.0	110.0	14	1	1
1250	2700.0	24	7	0	10	8	2.054028744	6	6	7	3.166666667	4.0	178.0	11	1	1
1251	2704.0	24	7	0	10	8	2.054028744	6	6	7	3.166666667	4.0	178.0	11	1	1
1252	2708.0	25	8	0	10	9	2.556641667	6	6	7	3.333333333	2.0	110.0	12	1	1
1253	2712.0	25	8	0	10	9	2.556641667	6	6	7	3.333333333	2.0	110.0	12	1	1
1254	2724.0	27	10	0	10	11	2.57041707	6	6	7	3.666666667	2.0	110.0	14	1	1
1255	2728.0	27	10	0	10	11	2.57041707	6	6	7	3.666666667	2.0	110.0	14	1	1
1256	2732.0	24	7	0	10	8	2.054028744	6	6	7	3.166666667	4.0	178.0	11	1	1
1257	2737.0	24	7	0	10	8	2.054028744	6	6	7	3.166666667	4.0	178.0	11	1	1
1258	2749.0	25	8	0	10	9	2.786215626	6	6	7	3.333333333	2.0	110.0	12	1	1
1259	2753.0	25	8	0	10	9	2.786215626	6	6	7	3.333333333	2.0	110.0	12	1	1
1260	2757.0	24	7	0	10	8	2.054028744	6	6	7	3.166666667	4.0	178.0	11	1	1
1261	2761.0	24	7	0	10	8	2.054028744	6	6	7	3.166666667	4.0	178.0	11	1	1
1262	2774.0	24	7	0	10	8	2.054028744	6	6	7	3.166666667	4.0	178.0	11	1	1
1263	2778.0	24	7	0	10	8	2.054028744	6	6	7	3.166666667	4.0	178.0	11	1	1
1264	2794.0	24	7	0	10	8	2.054028744	6	6	7	3.166666667	4.0	178.0	11	1	1
1265	2798.0	24	7	0	10	8	2.054028744	6	6	7	3.166666667	4.0	178.0	11	1	1
1266	2812.0	26	9	0	10	10	2.7423376239999997	6	6	7	3.5	2.0	110.0	13	1	1
1267	2816.0	26	9	0	10	10	2.7423376239999997	6	6	7	3.5	2.0	110.0	13	1	1
1268	2820.0	24	7	0	10	8	2.054028744	6	6	7	3.166666667	4.0	178.0	11	1	1
1269	2825.0	24	7	0	10	8	2.054028744	6	6	7	3.166666667	4.0	178.0	11	1	1
1270	2837.0	26	9	0	10	10	2.7423376239999997	6	6	7	3.5	2.0	110.0	13	1	1
1271	2841.0	26	9	0	10	10	2.7423376239999997	6	6	7	3.5	2.0	110.0	13	1	1
1272	2845.0	24	7	0	10	8	2.054028744	6	6	7	3.166666667	4.0	178.0	11	1	1
1273	2849.0	24	7	0	10	8	2.054028744	6	6	7	3.166666667	4.0	178.0	11	1	1
1274	2862.0	26	9	0	10	10	2.7423376239999997	6	6	7	3.5	2.0	110.0	13	1	1
1275	2866.0	26	9	0	10	10	2.7423376239999997	6	6	7	3.5	2.0	110.0	13	1	1
1276	2870.0	24	7	0	10	8	2.054028744	6	6	7	3.166666667	4.0	178.0	11	1	1
1277	2874.0	24	7	0	10	8	2.054028744	6	6	7	3.166666667	4.0	178.0	11	1	1
1278	2886.0	27	10	0	10	11	2.57041707	6	6	7	3.666666667	2.0	110.0	14	1	1
1279	2890.0	27	10	0	10	11	2.57041707	6	6	7	3.666666667	2.0	110.0	14	1	1
1280	2903.0	24	7	0	10	8	2.054028744	6	6	7	3.166666667	4.0	178.0	11	1	1
1281	2907.0	24	7	0	10	8	2.054028744	6	6	7	3.166666667	4.0	178.0	11	1	1
1282	2911.0	27	10	0	10	11	2.7671947489999997	6	6	7	3.666666667	2.0	110.0	14	1	1
1283	2915.0	27	10	0	10	11	2.7671947489999997	6	6	7	3.666666667	2.0	110.0	14	1	1
1284	2927.0	27	10	0	10	11	2.57041707	6	6	7	3.666666667	2.0	110.0	14	1	1
1285	2931.0	27	10	0	10	11	2.57041707	6	6	7	3.666666667	2.0	110.0	14	1	1
1286	2936.0	27	10	0	10	11	2.57041707	6	6	7	3.666666667	2.0	110.0	14	1	1
1287	2940.0	27	10	0	10	11	2.57041707	6	6	7	3.666666667	2.0	110.0	14	1	1
1288	2944.0	24	7	0	10	8	2.054028744	6	6	7	3.166666667	4.0	178.0	11	1	1
1289	2948.0	24	7	0	10	8	2.054028744	6	6	7	3.166666667	4.0	178.0	11	1	1
1290	2960.0	25	8	0	10	9	2.556641667	6	6	7	3.333333333	2.0	110.0	12	1	1
1291	2964.0	25	8	0	10	9	2.556641667	6	6	7	3.333333333	2.0	110.0	12	1	1
1292	2969.0	27	10	0	10	11	2.57041707	6	6	7	3.666666667	2.0	110.0	14	1	1
1293	2973.0	27	10	0	10	11	2.57041707	6	6	7	3.666666667	2.0	110.0	14	1	1
1294	2977.0	24	7	0	10	8	2.054028744	6	6	7	3.166666667	4.0	178.0	11	1	1
1295	2981.0	24	7	0	10	8	2.054028744	6	6	7	3.166666667	4.0	178.0	11	1	1
1296	2993.0	24	7	0	10	8	2.054028744	6	6	7	3.166666667	4.0	178.0	11	1	1
1297	2998.0	24	7	0	10	8	2.054028744	6	6	7	3.166666667	4.0	178.0	11	1	1
1298	3002.0	25	8	0	10	9	2.556641667	6	6	7	3.333333333	2.0	110.0	12	1	1
1299	3006.0	25	8	0	10	9	2.556641667	6	6	7	3.333333333	2.0	110.0	12	1	1
1300	3018.0	27	10	0	10	11	2.7671947489999997	6	6	7	3.666666667	2.0	110.0	14	1	1
1301	3022.0	27	10	0	10	11	2.7671947489999997	6	6	7	3.666666667	2.0	110.0	14	1	1
1302	3026.0	24	7	0	10	8	2.054028744	6	6	7	3.166666667	4.0	178.0	11	1	1
1303	3030.0	24	7	0	10	8	2.054028744	6	6	7	3.166666667	4.0	178.0	11	1	1
1304	3035.0	27	10	0	10	11	2.57041707	6	6	7	3.666666667	2.0	110.0	14	1	1
1305	3039.0	27	10	0	10	11	2.57041707	6	6	7	3.666666667	2.0	110.0	14	1	1
1306	3051.0	25	8	0	10	9	2.786215626	6	6	7	3.333333333	2.0	110.0	12	1	1
1307	3055.0	25	8	0	10	9	2.786215626	6	6	7	3.333333333	2.0	110.0	12	1	1
1308	3059.0	24	7	0	10	8	2.054028744	6	6	7	3.166666667	4.0	178.0	11	1	1
1309	3063.0	24	7	0	10	8	2.054028744	6	6	7	3.166666667	4.0	178.0	11	1	1
1310	3068.0	25	8	0	10	9	2.556641667	6	6	7	3.333333333	2.0	110.0	12	1	1
1311	3072.0	25	8	0	10	9	2.556641667	6	6	7	3.333333333	2.0	110.0	12	1	1
1312	3084.0	24	7	0	10	8	2.054028744	6	6	7	3.166666667	4.0	178.0	11	1	1
1313	3088.0	24	7	0	10	8	2.054028744	6	6	7	3.166666667	4.0	178.0	11	1	1
1314	3092.0	28	11	0	10	12	2.205788524	6	6	7	3.833333333	9.0	184.0	15	1	1
1315	3096.0	28	11	0	10	12	2.205788524	6	6	7	3.833333333	9.0	184.0	15	1	1
1316	3109.0	24	7	0	10	8	2.054028744	6	6	7	3.166666667	4.0	178.0	11	1	1
1317	3113.0	24	7	0	10	8	2.054028744	6	6	7	3.166666667	4.0	178.0	11	1	1
1318	3117.0	26	9	0	10	10	2.7423376239999997	6	6	7	3.5	2.0	110.0	13	1	1
1319	3121.0	26	9	0	10	10	2.7423376239999997	6	6	7	3.5	2.0	110.0	13	1	1
1320	3133.0	24	7	0	10	8	2.054028744	6	6	7	3.166666667	4.0	178.0	11	1	1
1321	3137.0	24	7	0	10	8	2.054028744	6	6	7	3.166666667	4.0	178.0	11	1	1
1322	3142.0	25	8	0	10	9	2.619548959	6	6	7	3.333333333	2.0	97.0	12	1	1
1323	3146.0	25	8	0	10	9	2.619548959	6	6	7	3.333333333	2.0	97.0	12	1	1
1324	3187.0	27	10	0	10	11	2.57041707	6	6	7	3.666666667	2.0	110.0	14	1	1
1325	3191.0	27	10	0	10	11	2.57041707	6	6	7	3.666666667	2.0	110.0	14	1	1
1326	3228.0	16	10	0	12	0	3.0778195310000003	4	3	5	4.666666667	6271.0	16302.0	16	1	1
1327	3232.0	28	11	0	10	12	2.612446222	6	6	7	3.833333333	2.0	110.0	15	1	1
1328	3236.0	28	11	0	10	12	2.612446222	6	6	7	3.833333333	2.0	110.0	15	1	1
1329	3277.0	26	9	0	10	10	2.7423376239999997	6	6	7	3.5	2.0	110.0	13	1	1
1330	3281.0	26	9	0	10	10	2.7423376239999997	6	6	7	3.5	2.0	110.0	13	1	1
1331	3294.0	27	10	0	10	11	2.7671947489999997	6	6	7	3.666666667	2.0	110.0	14	1	1
1332	3298.0	27	10	0	10	11	2.7671947489999997	6	6	7	3.666666667	2.0	110.0	14	1	1
1333	3302.0	27	10	0	10	11	2.57041707	6	6	7	3.666666667	2.0	110.0	14	1	1
1334	3306.0	27	10	0	10	11	2.57041707	6	6	7	3.666666667	2.0	110.0	14	1	1
1335	3310.0	27	10	0	10	11	2.57041707	6	6	7	3.666666667	2.0	110.0	14	1	1
1336	3314.0	27	10	0	10	11	2.57041707	6	6	7	3.666666667	2.0	110.0	14	1	1
1337	3318.0	24	7	0	10	8	2.054028744	6	6	7	3.166666667	4.0	178.0	11	1	1
1338	3323.0	24	7	0	10	8	2.054028744	6	6	7	3.166666667	4.0	178.0	11	1	1
1339	3327.0	25	8	0	10	9	2.556641667	6	6	7	3.333333333	2.0	110.0	12	1	1
1340	3331.0	25	8	0	10	9	2.556641667	6	6	7	3.333333333	2.0	110.0	12	1	1
1341	3343.0	24	7	0	10	8	2.054028744	6	6	7	3.166666667	4.0	178.0	11	1	1
1342	3347.0	24	7	0	10	8	2.054028744	6	6	7	3.166666667	4.0	178.0	11	1	1
1343	3351.0	25	8	0	10	9	2.786215626	6	6	7	3.333333333	2.0	110.0	12	1	1
1344	3355.0	25	8	0	10	9	2.786215626	6	6	7	3.333333333	2.0	110.0	12	1	1
1345	3368.0	24	7	0	10	8	2.054028744	6	6	7	3.166666667	4.0	178.0	11	1	1
1346	3372.0	24	7	0	10	8	2.054028744	6	6	7	3.166666667	4.0	178.0	11	1	1
1347	3384.0	24	7	0	10	8	2.054028744	6	6	7	3.166666667	4.0	178.0	11	1	1
1348	3388.0	24	7	0	10	8	2.054028744	6	6	7	3.166666667	4.0	178.0	11	1	1
1349	3403.0	24	7	0	10	8	2.054028744	6	6	7	3.166666667	4.0	178.0	11	1	1
1350	3408.0	24	7	0	10	8	2.054028744	6	6	7	3.166666667	4.0	178.0	11	1	1
1351	3412.0	26	9	0	10	10	2.7423376239999997	6	6	7	3.5	2.0	110.0	13	1	1
1352	3416.0	26	9	0	10	10	2.7423376239999997	6	6	7	3.5	2.0	110.0	13	1	1
1353	3428.0	24	7	0	10	8	2.054028744	6	6	7	3.166666667	4.0	178.0	11	1	1
1354	3432.0	24	7	0	10	8	2.054028744	6	6	7	3.166666667	4.0	178.0	11	1	1
1355	3444.0	26	9	0	10	10	2.7423376239999997	6	6	7	3.5	2.0	110.0	13	1	1
1356	3448.0	26	9	0	10	10	2.7423376239999997	6	6	7	3.5	2.0	110.0	13	1	1
1357	3462.0	24	7	0	10	8	2.054028744	6	6	7	3.166666667	4.0	178.0	11	1	1
1358	3466.0	24	7	0	10	8	2.054028744	6	6	7	3.166666667	4.0	178.0	11	1	1
1359	3470.0	26	9	0	10	10	2.7423376239999997	6	6	7	3.5	2.0	110.0	13	1	1
1360	3474.0	26	9	0	10	10	2.7423376239999997	6	6	7	3.5	2.0	110.0	13	1	1
1361	3486.0	27	10	0	10	11	2.57041707	6	6	7	3.666666667	2.0	110.0	14	1	1
1362	3491.0	27	10	0	10	11	2.57041707	6	6	7	3.666666667	2.0	110.0	14	1	1
1363	3495.0	24	7	0	10	8	2.054028744	6	6	7	3.166666667	4.0	178.0	11	1	1
1364	3499.0	24	7	0	10	8	2.054028744	6	6	7	3.166666667	4.0	178.0	11	1	1
1365	3511.0	27	10	0	10	11	2.57041707	6	6	7	3.666666667	2.0	110.0	14	1	1
1366	3515.0	27	10	0	10	11	2.57041707	6	6	7	3.666666667	2.0	110.0	14	1	1
1367	3519.0	27	10	0	10	11	2.7671947489999997	6	6	7	3.666666667	2.0	110.0	14	1	1
1368	3524.0	27	10	0	10	11	2.7671947489999997	6	6	7	3.666666667	2.0	110.0	14	1	1
1369	3528.0	24	7	0	10	8	2.054028744	6	6	7	3.166666667	4.0	178.0	11	1	1
1370	3532.0	24	7	0	10	8	2.054028744	6	6	7	3.166666667	4.0	178.0	11	1	1
1371	3536.0	27	10	0	10	11	2.57041707	6	6	7	3.666666667	2.0	110.0	14	1	1
1372	3540.0	27	10	0	10	11	2.57041707	6	6	7	3.666666667	2.0	110.0	14	1	1
1373	3552.0	27	10	0	10	11	2.57041707	6	6	7	3.666666667	2.0	110.0	14	1	1
1374	3556.0	27	10	0	10	11	2.57041707	6	6	7	3.666666667	2.0	110.0	14	1	1
1375	3561.0	24	7	0	10	8	2.054028744	6	6	7	3.166666667	4.0	178.0	11	1	1
1376	3565.0	24	7	0	10	8	2.054028744	6	6	7	3.166666667	4.0	178.0	11	1	1
1377	3569.0	25	8	0	10	9	2.556641667	6	6	7	3.333333333	2.0	110.0	12	1	1
1378	3573.0	25	8	0	10	9	2.556641667	6	6	7	3.333333333	2.0	110.0	12	1	1
1379	3585.0	24	7	0	10	8	2.054028744	6	6	7	3.166666667	4.0	178.0	11	1	1
1380	3589.0	24	7	0	10	8	2.054028744	6	6	7	3.166666667	4.0	178.0	11	1	1
1381	3603.0	25	8	0	10	9	2.556641667	6	6	7	3.333333333	2.0	110.0	12	1	1
1382	3607.0	25	8	0	10	9	2.556641667	6	6	7	3.333333333	2.0	110.0	12	1	1
1383	3611.0	24	7	0	10	8	2.054028744	6	6	7	3.166666667	4.0	178.0	11	1	1
1384	3615.0	24	7	0	10	8	2.054028744	6	6	7	3.166666667	4.0	178.0	11	1	1
1385	3619.0	27	10	0	10	11	2.7671947489999997	6	6	7	3.666666667	2.0	110.0	14	1	1
1386	3623.0	27	10	0	10	11	2.7671947489999997	6	6	7	3.666666667	2.0	110.0	14	1	1
1387	3644.0	27	10	0	10	11	2.57041707	6	6	7	3.666666667	2.0	110.0	14	1	1
1388	3648.0	27	10	0	10	11	2.57041707	6	6	7	3.666666667	2.0	110.0	14	1	1
1389	3652.0	24	7	0	10	8	2.054028744	6	6	7	3.166666667	4.0	178.0	11	1	1
1390	3656.0	24	7	0	10	8	2.054028744	6	6	7	3.166666667	4.0	178.0	11	1	1
1391	3660.0	25	8	0	10	9	2.786215626	6	6	7	3.333333333	2.0	110.0	12	1	1
1392	3664.0	25	8	0	10	9	2.786215626	6	6	7	3.333333333	2.0	110.0	12	1	1
1393	3665.0	15	0	11	0	3	3.625	1	1	15	15.0	11.0	467.0	16	0	1
1394	3669.0	15	0	11	0	3	3.625	1	1	15	15.0	11.0	467.0	16	0	1
1395	3677.0	25	8	0	10	9	2.556641667	6	6	7	3.333333333	2.0	110.0	12	1	1
1396	3681.0	25	8	0	10	9	2.556641667	6	6	7	3.333333333	2.0	110.0	12	1	1
1397	3685.0	24	7	0	10	8	2.054028744	6	6	7	3.166666667	4.0	178.0	11	1	1
1398	3689.0	24	7	0	10	8	2.054028744	6	6	7	3.166666667	4.0	178.0	11	1	1
1399	3703.0	24	7	0	10	8	2.054028744	6	6	7	3.166666667	4.0	178.0	11	1	1
1400	3708.0	24	7	0	10	8	2.054028744	6	6	7	3.166666667	4.0	178.0	11	1	1
1401	3712.0	26	9	0	10	10	2.7423376239999997	6	6	7	3.5	2.0	110.0	13	1	1
1402	3716.0	26	9	0	10	10	2.7423376239999997	6	6	7	3.5	2.0	110.0	13	1	1
1403	3725.0	32	0	32	0	0	2.73513189	0	1	32	32.0	14.0	474.0	33	0	1
1404	3725.0	32	0	32	0	0	2.73513189	0	1	32	32.0	14.0	474.0	33	0	1
1405	3725.0	32	0	32	0	0	2.73513189	0	1	32	32.0	14.0	474.0	33	0	1
1406	3728.0	24	7	0	10	8	2.054028744	6	6	7	3.166666667	4.0	178.0	11	1	1
1407	3732.0	24	7	0	10	8	2.054028744	6	6	7	3.166666667	4.0	178.0	11	1	1
1408	3736.0	27	10	0	10	11	2.481480463	6	6	7	3.666666667	2.0	110.0	14	1	1
1409	3740.0	27	10	0	10	11	2.481480463	6	6	7	3.666666667	2.0	110.0	14	1	1
1410	3745.0	26	9	0	10	10	2.7423376239999997	6	6	7	3.5	2.0	110.0	13	1	1
1411	3749.0	26	9	0	10	10	2.7423376239999997	6	6	7	3.5	2.0	110.0	13	1	1
1412	3752.0	32	0	32	0	0	2.73513189	0	1	32	32.0	14.0	474.0	33	0	1
1413	3752.0	32	0	32	0	0	2.73513189	0	1	32	32.0	14.0	474.0	33	0	1
1414	3752.0	32	0	32	0	0	2.73513189	0	1	32	32.0	14.0	474.0	33	0	1
1415	3752.0	32	0	32	0	0	2.73513189	0	1	32	32.0	14.0	474.0	33	0	1
1416	3752.0	32	0	32	0	0	2.73513189	0	1	32	32.0	14.0	474.0	33	0	1
1417	3752.0	32	0	32	0	0	2.73513189	0	1	32	32.0	14.0	474.0	33	0	1
1418	3761.0	24	7	0	10	8	2.054028744	6	6	7	3.166666667	4.0	178.0	11	1	1
1419	3765.0	24	7	0	10	8	2.054028744	6	6	7	3.166666667	4.0	178.0	11	1	1
1420	3769.0	27	10	0	10	11	2.7671947489999997	6	6	7	3.666666667	2.0	110.0	14	1	1
1421	3772.0	32	0	32	0	0	2.73513189	0	1	32	32.0	14.0	474.0	33	0	1
1422	3772.0	32	0	32	0	0	2.73513189	0	1	32	32.0	14.0	474.0	33	0	1
1423	3772.0	32	0	32	0	0	2.73513189	0	1	32	32.0	14.0	474.0	33	0	1
1424	3773.0	27	10	0	10	11	2.7671947489999997	6	6	7	3.666666667	2.0	110.0	14	1	1
1425	3777.0	26	9	0	10	10	2.7423376239999997	6	6	7	3.5	2.0	110.0	13	1	1
1426	3782.0	26	9	0	10	10	2.7423376239999997	6	6	7	3.5	2.0	110.0	13	1	1
1427	3786.0	27	10	0	10	11	2.57041707	6	6	7	3.666666667	2.0	110.0	14	1	1
1428	3790.0	27	10	0	10	11	2.57041707	6	6	7	3.666666667	2.0	110.0	14	1	1
1429	3802.0	27	10	0	10	11	2.57041707	6	6	7	3.666666667	2.0	110.0	14	1	1
1430	3806.0	27	10	0	10	11	2.57041707	6	6	7	3.666666667	2.0	110.0	14	1	1
1431	3810.0	24	7	0	10	8	2.054028744	6	6	7	3.166666667	4.0	178.0	11	1	1
1432	3814.0	24	7	0	10	8	2.054028744	6	6	7	3.166666667	4.0	178.0	11	1	1
1433	3819.0	27	10	0	10	11	2.7671947489999997	6	6	7	3.666666667	2.0	110.0	14	1	1
1434	3823.0	27	10	0	10	11	2.7671947489999997	6	6	7	3.666666667	2.0	110.0	14	1	1
1435	3835.0	27	10	0	10	11	2.57041707	6	6	7	3.666666667	2.0	110.0	14	1	1
1436	3839.0	27	10	0	10	11	2.57041707	6	6	7	3.666666667	2.0	110.0	14	1	1
1437	3844.0	24	7	0	10	8	2.054028744	6	6	7	3.166666667	4.0	178.0	11	1	1
1438	3848.0	24	7	0	10	8	2.054028744	6	6	7	3.166666667	4.0	178.0	11	1	1
1439	3852.0	27	10	0	10	11	2.57041707	6	6	7	3.666666667	2.0	110.0	14	1	1
1440	3856.0	27	10	0	10	11	2.57041707	6	6	7	3.666666667	2.0	110.0	14	1	1
1441	3868.0	24	7	0	10	8	2.054028744	6	6	7	3.166666667	4.0	178.0	11	1	1
1442	3872.0	24	7	0	10	8	2.054028744	6	6	7	3.166666667	4.0	178.0	11	1	1
1443	3876.0	27	10	0	10	11	2.7671947489999997	6	6	7	3.666666667	2.0	110.0	14	1	1
1444	3881.0	27	10	0	10	11	2.7671947489999997	6	6	7	3.666666667	2.0	110.0	14	1	1
1445	3885.0	27	10	0	10	11	2.57041707	6	6	7	3.666666667	2.0	110.0	14	1	1
1446	3889.0	27	10	0	10	11	2.57041707	6	6	7	3.666666667	2.0	110.0	14	1	1
1447	3901.0	24	7	0	10	8	2.054028744	6	6	7	3.166666667	4.0	178.0	11	1	1
1448	3905.0	24	7	0	10	8	2.054028744	6	6	7	3.166666667	4.0	178.0	11	1	1
1449	3909.0	25	8	0	10	9	2.556641667	6	6	7	3.333333333	2.0	110.0	12	1	1
1450	3913.0	25	8	0	10	9	2.556641667	6	6	7	3.333333333	2.0	110.0	12	1	1
1451	3926.0	24	7	0	10	8	2.054028744	6	6	7	3.166666667	4.0	178.0	11	1	1
1452	3930.0	24	7	0	10	8	2.054028744	6	6	7	3.166666667	4.0	178.0	11	1	1
1453	3951.0	25	8	0	10	9	2.786215626	6	6	7	3.333333333	2.0	110.0	12	1	1
1454	3955.0	25	8	0	10	9	2.786215626	6	6	7	3.333333333	2.0	110.0	12	1	1
1455	3959.0	24	7	0	10	8	2.054028744	6	6	7	3.166666667	4.0	178.0	11	1	1
1456	3963.0	24	7	0	10	8	2.054028744	6	6	7	3.166666667	4.0	178.0	11	1	1
1457	3975.0	24	7	0	10	8	2.054028744	6	6	7	3.166666667	4.0	178.0	11	1	1
1458	3979.0	24	7	0	10	8	2.054028744	6	6	7	3.166666667	4.0	178.0	11	1	1
1459	3993.0	24	7	0	10	8	2.054028744	6	6	7	3.166666667	4.0	178.0	11	1	1
1460	3997.0	24	7	0	10	8	2.054028744	6	6	7	3.166666667	4.0	178.0	11	1	1
1461	4012.0	26	9	0	10	10	2.7423376239999997	6	6	7	3.5	2.0	110.0	13	1	1
1462	4016.0	26	9	0	10	10	2.7423376239999997	6	6	7	3.5	2.0	110.0	13	1	1
1463	4019.0	16	10	0	12	0	3.0778195310000003	4	3	5	4.666666667	6271.0	16302.0	16	1	1
1464	4020.0	24	7	0	10	8	2.054028744	6	6	7	3.166666667	4.0	178.0	11	1	1
1465	4024.0	24	7	0	10	8	2.054028744	6	6	7	3.166666667	4.0	178.0	11	1	1
1466	4028.0	26	9	0	10	10	2.7423376239999997	6	6	7	3.5	2.0	110.0	13	1	1
1467	4032.0	26	9	0	10	10	2.7423376239999997	6	6	7	3.5	2.0	110.0	13	1	1
1468	4045.0	24	7	0	10	8	2.054028744	6	6	7	3.166666667	4.0	178.0	11	1	1
1469	4049.0	24	7	0	10	8	2.054028744	6	6	7	3.166666667	4.0	178.0	11	1	1
1470	4062.0	26	9	0	10	10	2.7423376239999997	6	6	7	3.5	2.0	110.0	13	1	1
1471	4066.0	26	9	0	10	10	2.7423376239999997	6	6	7	3.5	2.0	110.0	13	1	1
1472	4070.0	24	7	0	10	8	2.054028744	6	6	7	3.166666667	4.0	178.0	11	1	1
1473	4074.0	24	7	0	10	8	2.054028744	6	6	7	3.166666667	4.0	178.0	11	1	1
1474	4086.0	27	10	0	10	11	2.57041707	6	6	7	3.666666667	2.0	110.0	14	1	1
1475	4091.0	27	10	0	10	11	2.57041707	6	6	7	3.666666667	2.0	110.0	14	1	1
1476	4095.0	24	7	0	10	8	2.054028744	6	6	7	3.166666667	4.0	178.0	11	1	1
1477	4099.0	24	7	0	10	8	2.054028744	6	6	7	3.166666667	4.0	178.0	11	1	1
1478	4111.0	27	10	0	10	11	2.7671947489999997	6	6	7	3.666666667	2.0	110.0	14	1	1
1479	4115.0	27	10	0	10	11	2.7671947489999997	6	6	7	3.666666667	2.0	110.0	14	1	1
1480	4119.0	24	7	0	10	8	2.054028744	6	6	7	3.166666667	4.0	178.0	11	1	1
1481	4123.0	24	7	0	10	8	2.054028744	6	6	7	3.166666667	4.0	178.0	11	1	1
1482	4128.0	27	10	0	10	11	2.57041707	6	6	7	3.666666667	2.0	110.0	14	1	1
1483	4132.0	27	10	0	10	11	2.57041707	6	6	7	3.666666667	2.0	110.0	14	1	1
1484	4136.0	27	10	0	10	11	2.57041707	6	6	7	3.666666667	2.0	110.0	14	1	1
1485	4140.0	27	10	0	10	11	2.57041707	6	6	7	3.666666667	2.0	110.0	14	1	1
1486	4152.0	24	7	0	10	8	2.054028744	6	6	7	3.166666667	4.0	178.0	11	1	1
1487	4156.0	24	7	0	10	8	2.054028744	6	6	7	3.166666667	4.0	178.0	11	1	1
1488	4160.0	27	10	0	10	11	2.57041707	6	6	7	3.666666667	2.0	110.0	14	1	1
1489	4165.0	27	10	0	10	11	2.57041707	6	6	7	3.666666667	2.0	110.0	14	1	1
1490	4169.0	25	8	0	10	9	2.556641667	6	6	7	3.333333333	2.0	110.0	12	1	1
1491	4173.0	25	8	0	10	9	2.556641667	6	6	7	3.333333333	2.0	110.0	12	1	1
1492	4185.0	24	7	0	10	8	2.054028744	6	6	7	3.166666667	4.0	178.0	11	1	1
1493	4189.0	24	7	0	10	8	2.054028744	6	6	7	3.166666667	4.0	178.0	11	1	1
1494	4202.0	25	8	0	10	9	2.556641667	6	6	7	3.333333333	2.0	110.0	12	1	1
1495	4206.0	25	8	0	10	9	2.556641667	6	6	7	3.333333333	2.0	110.0	12	1	1
1496	4210.0	24	7	0	10	8	2.054028744	6	6	7	3.166666667	4.0	178.0	11	1	1
1497	4214.0	24	7	0	10	8	2.054028744	6	6	7	3.166666667	4.0	178.0	11	1	1
1498	4219.0	27	10	0	10	11	2.7671947489999997	6	6	7	3.666666667	2.0	110.0	14	1	1
1499	4223.0	27	10	0	10	11	2.7671947489999997	6	6	7	3.666666667	2.0	110.0	14	1	1
1500	4235.0	27	10	0	10	11	2.57041707	6	6	7	3.666666667	2.0	110.0	14	1	1
1501	4239.0	27	10	0	10	11	2.57041707	6	6	7	3.666666667	2.0	110.0	14	1	1
1502	4243.0	24	7	0	10	8	2.054028744	6	6	7	3.166666667	4.0	178.0	11	1	1
1503	4247.0	24	7	0	10	8	2.054028744	6	6	7	3.166666667	4.0	178.0	11	1	1
1504	4251.0	25	8	0	10	9	2.786215626	6	6	7	3.333333333	2.0	110.0	12	1	1
1505	4256.0	25	8	0	10	9	2.786215626	6	6	7	3.333333333	2.0	110.0	12	1	1
1506	4268.0	25	8	0	10	9	2.556641667	6	6	7	3.333333333	2.0	110.0	12	1	1
1507	4272.0	25	8	0	10	9	2.556641667	6	6	7	3.333333333	2.0	110.0	12	1	1
1508	4276.0	24	7	0	10	8	2.054028744	6	6	7	3.166666667	4.0	178.0	11	1	1
1509	4281.0	24	7	0	10	8	2.054028744	6	6	7	3.166666667	4.0	178.0	11	1	1
1510	4293.0	28	11	0	10	12	2.205788524	6	6	7	3.833333333	9.0	184.0	15	1	1
1511	4297.0	28	11	0	10	12	2.205788524	6	6	7	3.833333333	9.0	184.0	15	1	1
1512	4301.0	24	7	0	10	8	2.054028744	6	6	7	3.166666667	4.0	178.0	11	1	1
1513	4305.0	24	7	0	10	8	2.054028744	6	6	7	3.166666667	4.0	178.0	11	1	1
1514	4318.0	26	9	0	10	10	2.7423376239999997	6	6	7	3.5	2.0	110.0	13	1	1
1515	4322.0	26	9	0	10	10	2.7423376239999997	6	6	7	3.5	2.0	110.0	13	1	1
1516	4326.0	24	7	0	10	8	2.054028744	6	6	7	3.166666667	4.0	178.0	11	1	1
1517	4330.0	24	7	0	10	8	2.054028744	6	6	7	3.166666667	4.0	178.0	11	1	1
1518	4342.0	26	9	0	10	10	2.7423376239999997	6	6	7	3.5	2.0	110.0	13	1	1
1519	4346.0	26	9	0	10	10	2.7423376239999997	6	6	7	3.5	2.0	110.0	13	1	1
1520	4350.0	24	7	0	10	8	2.054028744	6	6	7	3.166666667	4.0	178.0	11	1	1
1521	4353.0	15	0	11	0	3	3.625	1	1	15	15.0	11.0	467.0	16	0	1
1522	4355.0	24	7	0	10	8	2.054028744	6	6	7	3.166666667	4.0	178.0	11	1	1
1523	4359.0	26	9	0	10	10	2.7423376239999997	6	6	7	3.5	2.0	110.0	13	1	1
1524	4363.0	26	9	0	10	10	2.7423376239999997	6	6	7	3.5	2.0	110.0	13	1	1
1525	4375.0	27	10	0	10	11	2.7671947489999997	6	6	7	3.666666667	2.0	110.0	14	1	1
1526	4379.0	27	10	0	10	11	2.7671947489999997	6	6	7	3.666666667	2.0	110.0	14	1	1
1527	4383.0	24	7	0	10	8	2.054028744	6	6	7	3.166666667	4.0	178.0	11	1	1
1528	4388.0	24	7	0	10	8	2.054028744	6	6	7	3.166666667	4.0	178.0	11	1	1
1529	4392.0	27	10	0	10	11	2.57041707	6	6	7	3.666666667	2.0	110.0	14	1	1
1530	4396.0	27	10	0	10	11	2.57041707	6	6	7	3.666666667	2.0	110.0	14	1	1
1531	4400.0	27	10	0	10	11	2.57041707	6	6	7	3.666666667	2.0	110.0	14	1	1
1532	4404.0	27	10	0	10	11	2.57041707	6	6	7	3.666666667	2.0	110.0	14	1	1
1533	4416.0	24	7	0	10	8	2.054028744	6	6	7	3.166666667	4.0	178.0	11	1	1
1534	4420.0	24	7	0	10	8	2.054028744	6	6	7	3.166666667	4.0	178.0	11	1	1
1535	4425.0	27	10	0	10	11	2.7671947489999997	6	6	7	3.666666667	2.0	110.0	14	1	1
1536	4429.0	27	10	0	10	11	2.7671947489999997	6	6	7	3.666666667	2.0	110.0	14	1	1
1537	4433.0	27	10	0	10	11	2.535400999	6	6	7	3.666666667	2.0	110.0	14	1	1
1538	4437.0	27	10	0	10	11	2.535400999	6	6	7	3.666666667	2.0	110.0	14	1	1
1539	4441.0	27	10	0	10	11	2.57041707	6	6	7	3.666666667	2.0	110.0	14	1	1
1540	4445.0	27	10	0	10	11	2.57041707	6	6	7	3.666666667	2.0	110.0	14	1	1
1541	4449.0	27	10	0	10	11	2.57041707	6	6	7	3.666666667	2.0	110.0	14	1	1
1542	4453.0	27	10	0	10	11	2.57041707	6	6	7	3.666666667	2.0	110.0	14	1	1
1543	4466.0	24	7	0	10	8	2.054028744	6	6	7	3.166666667	4.0	178.0	11	1	1
1544	4470.0	24	7	0	10	8	2.054028744	6	6	7	3.166666667	4.0	178.0	11	1	1
1545	4474.0	27	10	0	10	11	2.57041707	6	6	7	3.666666667	2.0	110.0	14	1	1
1546	4478.0	27	10	0	10	11	2.57041707	6	6	7	3.666666667	2.0	110.0	14	1	1
1547	4482.0	27	10	0	10	11	2.7671947489999997	6	6	7	3.666666667	2.0	110.0	14	1	1
1548	4486.0	27	10	0	10	11	2.7671947489999997	6	6	7	3.666666667	2.0	110.0	14	1	1
1549	4490.0	27	10	0	10	11	2.57041707	6	6	7	3.666666667	2.0	110.0	14	1	1
1550	4494.0	27	10	0	10	11	2.57041707	6	6	7	3.666666667	2.0	110.0	14	1	1
1551	4507.0	24	7	0	10	8	2.054028744	6	6	7	3.166666667	4.0	178.0	11	1	1
1552	4511.0	24	7	0	10	8	2.054028744	6	6	7	3.166666667	4.0	178.0	11	1	1
1553	4515.0	25	8	0	10	9	2.556641667	6	6	7	3.333333333	2.0	110.0	12	1	1
1554	4519.0	25	8	0	10	9	2.556641667	6	6	7	3.333333333	2.0	110.0	12	1	1
1555	4532.0	24	7	0	10	8	2.054028744	6	6	7	3.166666667	4.0	178.0	11	1	1
1556	4536.0	24	7	0	10	8	2.054028744	6	6	7	3.166666667	4.0	178.0	11	1	1
1557	4540.0	25	8	0	10	9	2.786215626	6	6	7	3.333333333	2.0	110.0	12	1	1
1558	4544.0	25	8	0	10	9	2.786215626	6	6	7	3.333333333	2.0	110.0	12	1	1
1559	4556.0	24	7	0	10	8	2.054028744	6	6	7	3.166666667	4.0	178.0	11	1	1
1560	4560.0	24	7	0	10	8	2.054028744	6	6	7	3.166666667	4.0	178.0	11	1	1
1561	4574.0	24	7	0	10	8	2.054028744	6	6	7	3.166666667	4.0	178.0	11	1	1
1562	4578.0	24	7	0	10	8	2.054028744	6	6	7	3.166666667	4.0	178.0	11	1	1
1563	4593.0	10	0	0	9	0	1.5	1	2	6	4.5	2869.0	7260.0	4	0	1
1564	4594.0	24	7	0	10	8	2.054028744	6	6	7	3.166666667	4.0	178.0	11	1	1
1565	4598.0	24	7	0	10	8	2.054028744	6	6	7	3.166666667	4.0	178.0	11	1	1
1566	4612.0	26	9	0	10	10	2.7423376239999997	6	6	7	3.5	2.0	110.0	13	1	1
1567	4616.0	26	9	0	10	10	2.7423376239999997	6	6	7	3.5	2.0	110.0	13	1	1
1568	4620.0	24	7	0	10	8	2.054028744	6	6	7	3.166666667	4.0	178.0	11	1	1
1569	4625.0	24	7	0	10	8	2.054028744	6	6	7	3.166666667	4.0	178.0	11	1	1
1570	4629.0	26	9	0	10	10	2.7423376239999997	6	6	7	3.5	2.0	110.0	13	1	1
1571	4633.0	26	9	0	10	10	2.7423376239999997	6	6	7	3.5	2.0	110.0	13	1	1
1572	4645.0	24	7	0	10	8	2.054028744	6	6	7	3.166666667	4.0	178.0	11	1	1
1573	4649.0	24	7	0	10	8	2.054028744	6	6	7	3.166666667	4.0	178.0	11	1	1
1574	4662.0	26	9	0	10	10	2.7423376239999997	6	6	7	3.5	2.0	110.0	13	1	1
1575	4666.0	26	9	0	10	10	2.7423376239999997	6	6	7	3.5	2.0	110.0	13	1	1
1576	4671.0	24	7	0	10	8	2.054028744	6	6	7	3.166666667	4.0	178.0	11	1	1
1577	4675.0	24	7	0	10	8	2.054028744	6	6	7	3.166666667	4.0	178.0	11	1	1
1578	4687.0	27	10	0	10	11	2.57041707	6	6	7	3.666666667	2.0	110.0	14	1	1
1579	4691.0	27	10	0	10	11	2.57041707	6	6	7	3.666666667	2.0	110.0	14	1	1
1580	4695.0	24	7	0	10	8	2.054028744	6	6	7	3.166666667	4.0	178.0	11	1	1
1581	4700.0	24	7	0	10	8	2.054028744	6	6	7	3.166666667	4.0	178.0	11	1	1
1582	4712.0	27	10	0	10	11	2.7671947489999997	6	6	7	3.666666667	2.0	110.0	14	1	1
1583	4716.0	27	10	0	10	11	2.7671947489999997	6	6	7	3.666666667	2.0	110.0	14	1	1
1584	4728.0	24	7	0	10	8	2.054028744	6	6	7	3.166666667	4.0	178.0	11	1	1
1585	4733.0	24	7	0	10	8	2.054028744	6	6	7	3.166666667	4.0	178.0	11	1	1
1586	4737.0	27	10	0	10	11	2.57041707	6	6	7	3.666666667	2.0	110.0	14	1	1
1587	4741.0	27	10	0	10	11	2.57041707	6	6	7	3.666666667	2.0	110.0	14	1	1
1588	4745.0	27	10	0	10	11	2.57041707	6	6	7	3.666666667	2.0	110.0	14	1	1
1589	4749.0	27	10	0	10	11	2.57041707	6	6	7	3.666666667	2.0	110.0	14	1	1
1590	4761.0	24	7	0	10	8	2.054028744	6	6	7	3.166666667	4.0	178.0	11	1	1
1591	4765.0	24	7	0	10	8	2.054028744	6	6	7	3.166666667	4.0	178.0	11	1	1
1592	4770.0	25	8	0	10	9	2.556641667	6	6	7	3.333333333	2.0	110.0	12	1	1
1593	4774.0	25	8	0	10	9	2.556641667	6	6	7	3.333333333	2.0	110.0	12	1	1
1594	4778.0	27	10	0	10	11	2.57041707	6	6	7	3.666666667	2.0	110.0	14	1	1
1595	4782.0	27	10	0	10	11	2.57041707	6	6	7	3.666666667	2.0	110.0	14	1	1
1596	4794.0	24	7	0	10	8	2.054028744	6	6	7	3.166666667	4.0	178.0	11	1	1
1597	4798.0	24	7	0	10	8	2.054028744	6	6	7	3.166666667	4.0	178.0	11	1	1
1598	4802.0	25	8	0	10	9	2.556641667	6	6	7	3.333333333	2.0	110.0	12	1	1
1599	4807.0	25	8	0	10	9	2.556641667	6	6	7	3.333333333	2.0	110.0	12	1	1
1600	4819.0	27	10	0	10	11	2.7671947489999997	6	6	7	3.666666667	2.0	110.0	14	1	1
1601	4823.0	27	10	0	10	11	2.7671947489999997	6	6	7	3.666666667	2.0	110.0	14	1	1
1602	4827.0	24	7	0	10	8	2.054028744	6	6	7	3.166666667	4.0	178.0	11	1	1
1603	4831.0	24	7	0	10	8	2.054028744	6	6	7	3.166666667	4.0	178.0	11	1	1
1604	4835.0	27	10	0	10	11	2.57041707	6	6	7	3.666666667	2.0	110.0	14	1	1
1605	4839.0	27	10	0	10	11	2.57041707	6	6	7	3.666666667	2.0	110.0	14	1	1
1606	4852.0	25	8	0	10	9	2.786215626	6	6	7	3.333333333	2.0	110.0	12	1	1
1607	4856.0	25	8	0	10	9	2.786215626	6	6	7	3.333333333	2.0	110.0	12	1	1
1608	4860.0	24	7	0	10	8	2.054028744	6	6	7	3.166666667	4.0	178.0	11	1	1
1609	4864.0	24	7	0	10	8	2.054028744	6	6	7	3.166666667	4.0	178.0	11	1	1
1610	4868.0	25	8	0	10	9	2.556641667	6	6	7	3.333333333	2.0	110.0	12	1	1
1611	4872.0	25	8	0	10	9	2.556641667	6	6	7	3.333333333	2.0	110.0	12	1	1
1612	4885.0	24	7	0	10	8	2.054028744	6	6	7	3.166666667	4.0	178.0	11	1	1
1613	4889.0	24	7	0	10	8	2.054028744	6	6	7	3.166666667	4.0	178.0	11	1	1
1614	4910.0	24	7	0	10	8	2.054028744	6	6	7	3.166666667	4.0	178.0	11	1	1
1615	4914.0	24	7	0	10	8	2.054028744	6	6	7	3.166666667	4.0	178.0	11	1	1
1616	4918.0	26	9	0	10	10	2.7423376239999997	6	6	7	3.5	2.0	110.0	13	1	1
1617	4922.0	26	9	0	10	10	2.7423376239999997	6	6	7	3.5	2.0	110.0	13	1	1
1618	4934.0	24	7	0	10	8	2.054028744	6	6	7	3.166666667	4.0	178.0	11	1	1
1619	4938.0	24	7	0	10	8	2.054028744	6	6	7	3.166666667	4.0	178.0	11	1	1
1620	4943.0	26	9	0	10	10	2.7423376239999997	6	6	7	3.5	2.0	110.0	13	1	1
1621	4947.0	26	9	0	10	10	2.7423376239999997	6	6	7	3.5	2.0	110.0	13	1	1
1622	4958.0	16	10	0	12	0	3.0778195310000003	4	3	5	4.666666667	6271.0	16302.0	16	1	1
1623	4959.0	24	7	0	10	8	2.054028744	6	6	7	3.166666667	4.0	178.0	11	1	1
1624	4963.0	24	7	0	10	8	2.054028744	6	6	7	3.166666667	4.0	178.0	11	1	1
1625	4967.0	26	9	0	10	10	2.7423376239999997	6	6	7	3.5	2.0	110.0	13	1	1
1626	4971.0	26	9	0	10	10	2.7423376239999997	6	6	7	3.5	2.0	110.0	13	1	1
1627	4976.0	27	10	0	10	11	2.7671947489999997	6	6	7	3.666666667	2.0	110.0	14	1	1
1628	4980.0	27	10	0	10	11	2.7671947489999997	6	6	7	3.666666667	2.0	110.0	14	1	1
1629	4992.0	27	10	0	10	11	2.57041707	6	6	7	3.666666667	2.0	110.0	14	1	1
1630	4996.0	27	10	0	10	11	2.57041707	6	6	7	3.666666667	2.0	110.0	14	1	1
1631	5000.0	24	7	0	10	8	2.054028744	6	6	7	3.166666667	4.0	178.0	11	1	1
1632	5004.0	24	7	0	10	8	2.054028744	6	6	7	3.166666667	4.0	178.0	11	1	1
1633	5008.0	27	10	0	10	11	2.57041707	6	6	7	3.666666667	2.0	110.0	14	1	1
1634	5013.0	27	10	0	10	11	2.57041707	6	6	7	3.666666667	2.0	110.0	14	1	1
1635	5025.0	27	10	0	10	11	2.7671947489999997	6	6	7	3.666666667	2.0	110.0	14	1	1
1636	5029.0	27	10	0	10	11	2.7671947489999997	6	6	7	3.666666667	2.0	110.0	14	1	1
1637	5033.0	24	7	0	10	8	2.054028744	6	6	7	3.166666667	4.0	178.0	11	1	1
1638	5037.0	24	7	0	10	8	2.054028744	6	6	7	3.166666667	4.0	178.0	11	1	1
1639	5041.0	27	10	0	10	11	2.57041707	6	6	7	3.666666667	2.0	110.0	14	1	1
1640	5045.0	27	10	0	10	11	2.57041707	6	6	7	3.666666667	2.0	110.0	14	1	1
1641	5058.0	27	10	0	10	11	2.57041707	6	6	7	3.666666667	2.0	110.0	14	1	1
1642	5062.0	27	10	0	10	11	2.57041707	6	6	7	3.666666667	2.0	110.0	14	1	1
1643	5066.0	24	7	0	10	8	2.054028744	6	6	7	3.166666667	4.0	178.0	11	1	1
1644	5070.0	24	7	0	10	8	2.054028744	6	6	7	3.166666667	4.0	178.0	11	1	1
1645	5083.0	27	10	0	10	11	2.7671947489999997	6	6	7	3.666666667	2.0	110.0	14	1	1
1646	5087.0	27	10	0	10	11	2.7671947489999997	6	6	7	3.666666667	2.0	110.0	14	1	1
1647	5091.0	27	10	0	10	11	2.57041707	6	6	7	3.666666667	2.0	110.0	14	1	1
1648	5095.0	27	10	0	10	11	2.57041707	6	6	7	3.666666667	2.0	110.0	14	1	1
1649	5107.0	24	7	0	10	8	2.054028744	6	6	7	3.166666667	4.0	178.0	11	1	1
1650	5111.0	24	7	0	10	8	2.054028744	6	6	7	3.166666667	4.0	178.0	11	1	1
1651	5115.0	25	8	0	10	9	2.556641667	6	6	7	3.333333333	2.0	110.0	12	1	1
1652	5120.0	25	8	0	10	9	2.556641667	6	6	7	3.333333333	2.0	110.0	12	1	1
1653	5132.0	24	7	0	10	8	2.054028744	6	6	7	3.166666667	4.0	178.0	11	1	1
1654	5136.0	24	7	0	10	8	2.054028744	6	6	7	3.166666667	4.0	178.0	11	1	1
1655	5148.0	25	8	0	10	9	2.786215626	6	6	7	3.333333333	2.0	110.0	12	1	1
1656	5152.0	25	8	0	10	9	2.786215626	6	6	7	3.333333333	2.0	110.0	12	1	1
1657	5157.0	24	7	0	10	8	2.054028744	6	6	7	3.166666667	4.0	178.0	11	1	1
1658	5161.0	24	7	0	10	8	2.054028744	6	6	7	3.166666667	4.0	178.0	11	1	1
1659	5173.0	27	10	0	10	11	2.7671947489999997	6	6	7	3.666666667	2.0	110.0	14	1	1
1660	5177.0	27	10	0	10	11	2.7671947489999997	6	6	7	3.666666667	2.0	110.0	14	1	1
1661	5190.0	24	7	0	10	8	2.054028744	6	6	7	3.166666667	4.0	178.0	11	1	1
1662	5194.0	24	7	0	10	8	2.054028744	6	6	7	3.166666667	4.0	178.0	11	1	1
1663	5206.0	24	7	0	10	8	2.054028744	6	6	7	3.166666667	4.0	178.0	11	1	1
1664	5210.0	24	7	0	10	8	2.054028744	6	6	7	3.166666667	4.0	178.0	11	1	1
1665	5214.0	26	9	0	10	10	2.7423376239999997	6	6	7	3.5	2.0	110.0	13	1	1
1666	5218.0	26	9	0	10	10	2.7423376239999997	6	6	7	3.5	2.0	110.0	13	1	1
1667	5222.0	27	10	0	10	11	2.7671947489999997	6	6	7	3.666666667	2.0	110.0	14	1	1
1668	5227.0	27	10	0	10	11	2.7671947489999997	6	6	7	3.666666667	2.0	110.0	14	1	1
1669	5239.0	24	7	0	10	8	2.054028744	6	6	7	3.166666667	4.0	178.0	11	1	1
1670	5243.0	24	7	0	10	8	2.054028744	6	6	7	3.166666667	4.0	178.0	11	1	1
1671	5247.0	26	9	0	10	10	2.7423376239999997	6	6	7	3.5	2.0	110.0	13	1	1
1672	5251.0	26	9	0	10	10	2.7423376239999997	6	6	7	3.5	2.0	110.0	13	1	1
1673	5264.0	24	7	0	10	8	2.054028744	6	6	7	3.166666667	4.0	178.0	11	1	1
1674	5268.0	24	7	0	10	8	2.054028744	6	6	7	3.166666667	4.0	178.0	11	1	1
1675	5272.0	27	10	0	10	11	2.7671947489999997	6	6	7	3.666666667	2.0	110.0	14	1	1
1676	5276.0	27	10	0	10	11	2.7671947489999997	6	6	7	3.666666667	2.0	110.0	14	1	1
1677	5280.0	26	9	0	10	10	2.7423376239999997	6	6	7	3.5	2.0	110.0	13	1	1
1678	5284.0	26	9	0	10	10	2.7423376239999997	6	6	7	3.5	2.0	110.0	13	1	1
1679	5297.0	24	7	0	10	8	2.054028744	6	6	7	3.166666667	4.0	178.0	11	1	1
1680	5301.0	24	7	0	10	8	2.054028744	6	6	7	3.166666667	4.0	178.0	11	1	1
1681	5305.0	27	10	0	10	11	2.57041707	6	6	7	3.666666667	2.0	110.0	14	1	1
1682	5309.0	27	10	0	10	11	2.57041707	6	6	7	3.666666667	2.0	110.0	14	1	1
1683	5321.0	27	10	0	10	11	2.7671947489999997	6	6	7	3.666666667	2.0	110.0	14	1	1
1684	5325.0	16	10	0	12	0	3.0778195310000003	4	3	5	4.666666667	6271.0	16302.0	16	1	1
1685	5325.0	27	10	0	10	11	2.7671947489999997	6	6	7	3.666666667	2.0	110.0	14	1	1
1686	5329.0	27	10	0	10	11	2.57041707	6	6	7	3.666666667	2.0	110.0	14	1	1
1687	5334.0	27	10	0	10	11	2.57041707	6	6	7	3.666666667	2.0	110.0	14	1	1
1688	5338.0	24	7	0	10	8	2.054028744	6	6	7	3.166666667	4.0	178.0	11	1	1
1689	5342.0	24	7	0	10	8	2.054028744	6	6	7	3.166666667	4.0	178.0	11	1	1
1690	5346.0	27	10	0	10	11	2.57041707	6	6	7	3.666666667	2.0	110.0	14	1	1
1691	5350.0	27	10	0	10	11	2.57041707	6	6	7	3.666666667	2.0	110.0	14	1	1
1692	5362.0	25	8	0	10	9	2.556641667	6	6	7	3.333333333	2.0	110.0	12	1	1
1693	5366.0	25	8	0	10	9	2.556641667	6	6	7	3.333333333	2.0	110.0	12	1	1
1694	5371.0	27	10	0	10	11	2.7671947489999997	6	6	7	3.666666667	2.0	110.0	14	1	1
1695	5375.0	27	10	0	10	11	2.7671947489999997	6	6	7	3.666666667	2.0	110.0	14	1	1
1696	5379.0	24	7	0	10	8	2.054028744	6	6	7	3.166666667	4.0	178.0	11	1	1
1697	5383.0	24	7	0	10	8	2.054028744	6	6	7	3.166666667	4.0	178.0	11	1	1
1698	5387.0	27	10	0	10	11	2.57041707	6	6	7	3.666666667	2.0	110.0	14	1	1
1699	5391.0	27	10	0	10	11	2.57041707	6	6	7	3.666666667	2.0	110.0	14	1	1
1700	5403.0	25	8	0	10	9	2.556641667	6	6	7	3.333333333	2.0	110.0	12	1	1
1701	5408.0	25	8	0	10	9	2.556641667	6	6	7	3.333333333	2.0	110.0	12	1	1
1702	5420.0	24	7	0	10	8	2.054028744	6	6	7	3.166666667	4.0	178.0	11	1	1
1703	5424.0	24	7	0	10	8	2.054028744	6	6	7	3.166666667	4.0	178.0	11	1	1
1704	5428.0	27	10	0	10	11	2.7671947489999997	6	6	7	3.666666667	2.0	110.0	14	1	1
1705	5432.0	27	10	0	10	11	2.7671947489999997	6	6	7	3.666666667	2.0	110.0	14	1	1
1706	5436.0	27	10	0	10	11	2.57041707	6	6	7	3.666666667	2.0	110.0	14	1	1
1707	5441.0	27	10	0	10	11	2.57041707	6	6	7	3.666666667	2.0	110.0	14	1	1
1708	5453.0	25	8	0	10	9	2.786215626	6	6	7	3.333333333	2.0	110.0	12	1	1
1709	5457.0	25	8	0	10	9	2.786215626	6	6	7	3.333333333	2.0	110.0	12	1	1
1710	5461.0	24	7	0	10	8	2.054028744	6	6	7	3.166666667	4.0	178.0	11	1	1
1711	5465.0	24	7	0	10	8	2.054028744	6	6	7	3.166666667	4.0	178.0	11	1	1
1712	5469.0	25	8	0	10	9	2.556641667	6	6	7	3.333333333	2.0	110.0	12	1	1
1713	5473.0	25	8	0	10	9	2.556641667	6	6	7	3.333333333	2.0	110.0	12	1	1
1714	5486.0	28	11	0	10	12	2.205788524	6	6	7	3.833333333	9.0	184.0	15	1	1
1715	5490.0	28	11	0	10	12	2.205788524	6	6	7	3.833333333	9.0	184.0	15	1	1
1716	5494.0	24	7	0	10	8	2.054028744	6	6	7	3.166666667	4.0	178.0	11	1	1
1717	5498.0	24	7	0	10	8	2.054028744	6	6	7	3.166666667	4.0	178.0	11	1	1
1718	5512.0	26	9	0	10	10	2.7423376239999997	6	6	7	3.5	2.0	110.0	13	1	1
1719	5516.0	26	9	0	10	10	2.7423376239999997	6	6	7	3.5	2.0	110.0	13	1	1
1720	5520.0	27	10	0	10	11	2.7671947489999997	6	6	7	3.666666667	2.0	110.0	14	1	1
1721	5524.0	27	10	0	10	11	2.7671947489999997	6	6	7	3.666666667	2.0	110.0	14	1	1
1722	5528.0	24	7	0	10	8	2.054028744	6	6	7	3.166666667	4.0	178.0	11	1	1
1723	5533.0	24	7	0	10	8	2.054028744	6	6	7	3.166666667	4.0	178.0	11	1	1
1724	5537.0	27	10	0	10	11	2.57041707	6	6	7	3.666666667	2.0	110.0	14	1	1
1725	5541.0	27	10	0	10	11	2.57041707	6	6	7	3.666666667	2.0	110.0	14	1	1
1726	5553.0	26	9	0	10	10	2.7423376239999997	6	6	7	3.5	2.0	110.0	13	1	1
1727	5557.0	26	9	0	10	10	2.7423376239999997	6	6	7	3.5	2.0	110.0	13	1	1
1728	5570.0	24	7	0	10	8	2.054028744	6	6	7	3.166666667	4.0	178.0	11	1	1
1729	5574.0	24	7	0	10	8	2.054028744	6	6	7	3.166666667	4.0	178.0	11	1	1
1730	5578.0	27	10	0	10	11	2.7671947489999997	6	6	7	3.666666667	2.0	110.0	14	1	1
1731	5582.0	27	10	0	10	11	2.7671947489999997	6	6	7	3.666666667	2.0	110.0	14	1	1
1732	5586.0	26	9	0	10	10	2.7423376239999997	6	6	7	3.5	2.0	110.0	13	1	1
1733	5590.0	26	9	0	10	10	2.7423376239999997	6	6	7	3.5	2.0	110.0	13	1	1
1734	5594.0	27	10	0	10	11	2.57041707	6	6	7	3.666666667	2.0	110.0	14	1	1
1735	5598.0	27	10	0	10	11	2.57041707	6	6	7	3.666666667	2.0	110.0	14	1	1
1736	5603.0	27	10	0	10	11	2.57041707	6	6	7	3.666666667	2.0	110.0	14	1	1
1737	5607.0	27	10	0	10	11	2.57041707	6	6	7	3.666666667	2.0	110.0	14	1	1
1738	5619.0	24	7	0	10	8	2.054028744	6	6	7	3.166666667	4.0	178.0	11	1	1
1739	5623.0	24	7	0	10	8	2.054028744	6	6	7	3.166666667	4.0	178.0	11	1	1
1740	5627.0	27	10	0	10	11	2.7671947489999997	6	6	7	3.666666667	2.0	110.0	14	1	1
1741	5631.0	27	10	0	10	11	2.7671947489999997	6	6	7	3.666666667	2.0	110.0	14	1	1
1742	5635.0	27	10	0	10	11	2.57041707	6	6	7	3.666666667	2.0	110.0	14	1	1
1743	5640.0	27	10	0	10	11	2.57041707	6	6	7	3.666666667	2.0	110.0	14	1	1
1744	5652.0	27	10	0	10	11	2.57041707	6	6	7	3.666666667	2.0	110.0	14	1	1
1745	5656.0	27	10	0	10	11	2.57041707	6	6	7	3.666666667	2.0	110.0	14	1	1
1746	5660.0	24	7	0	10	8	2.054028744	6	6	7	3.166666667	4.0	178.0	11	1	1
1747	5664.0	24	7	0	10	8	2.054028744	6	6	7	3.166666667	4.0	178.0	11	1	1
1748	5677.0	27	10	0	10	11	2.7671947489999997	6	6	7	3.666666667	2.0	110.0	14	1	1
1749	5681.0	27	10	0	10	11	2.7671947489999997	6	6	7	3.666666667	2.0	110.0	14	1	1
1750	5685.0	27	10	0	10	11	2.57041707	6	6	7	3.666666667	2.0	110.0	14	1	1
1751	5689.0	27	10	0	10	11	2.57041707	6	6	7	3.666666667	2.0	110.0	14	1	1
1752	5693.0	24	7	0	10	8	2.054028744	6	6	7	3.166666667	4.0	178.0	11	1	1
1753	5697.0	24	7	0	10	8	2.054028744	6	6	7	3.166666667	4.0	178.0	11	1	1
1754	5709.0	25	8	0	10	9	2.556641667	6	6	7	3.333333333	2.0	110.0	12	1	1
1755	5711.0	15	0	11	0	3	3.625	1	1	15	15.0	11.0	467.0	16	0	1
1756	5714.0	25	8	0	10	9	2.556641667	6	6	7	3.333333333	2.0	110.0	12	1	1
1757	5718.0	24	7	0	10	8	2.054028744	6	6	7	3.166666667	4.0	178.0	11	1	1
1758	5722.0	24	7	0	10	8	2.054028744	6	6	7	3.166666667	4.0	178.0	11	1	1
1759	5726.0	27	10	0	10	11	2.57041707	6	6	7	3.666666667	2.0	110.0	14	1	1
1760	5730.0	27	10	0	10	11	2.57041707	6	6	7	3.666666667	2.0	110.0	14	1	1
1761	5742.0	25	8	0	10	9	2.786215626	6	6	7	3.333333333	2.0	110.0	12	1	1
1762	5746.0	25	8	0	10	9	2.786215626	6	6	7	3.333333333	2.0	110.0	12	1	1
1763	5751.0	24	7	0	10	8	2.054028744	6	6	7	3.166666667	4.0	178.0	11	1	1
1764	5755.0	24	7	0	10	8	2.054028744	6	6	7	3.166666667	4.0	178.0	11	1	1
1765	5804.0	26	9	0	10	10	2.7423376239999997	6	6	7	3.5	2.0	110.0	13	1	1
1766	5808.0	26	9	0	10	10	2.7423376239999997	6	6	7	3.5	2.0	110.0	13	1	1
1767	5822.0	24	7	0	10	8	2.054028744	6	6	7	3.166666667	4.0	178.0	11	1	1
1768	5826.0	24	7	0	10	8	2.054028744	6	6	7	3.166666667	4.0	178.0	11	1	1
1769	5830.0	26	9	0	10	10	2.7423376239999997	6	6	7	3.5	2.0	110.0	13	1	1
1770	5834.0	26	9	0	10	10	2.7423376239999997	6	6	7	3.5	2.0	110.0	13	1	1
1771	5847.0	24	7	0	10	8	2.054028744	6	6	7	3.166666667	4.0	178.0	11	1	1
1772	5851.0	24	7	0	10	8	2.054028744	6	6	7	3.166666667	4.0	178.0	11	1	1
1773	5855.0	26	9	0	10	10	2.7423376239999997	6	6	7	3.5	2.0	110.0	13	1	1
1774	5859.0	26	9	0	10	10	2.7423376239999997	6	6	7	3.5	2.0	110.0	13	1	1
1775	5872.0	24	7	0	10	8	2.054028744	6	6	7	3.166666667	4.0	178.0	11	1	1
1776	5876.0	24	7	0	10	8	2.054028744	6	6	7	3.166666667	4.0	178.0	11	1	1
1777	5880.0	26	9	0	10	10	2.7423376239999997	6	6	7	3.5	2.0	110.0	13	1	1
1778	5884.0	26	9	0	10	10	2.7423376239999997	6	6	7	3.5	2.0	110.0	13	1	1
1779	5889.0	27	10	0	10	11	2.57041707	6	6	7	3.666666667	2.0	110.0	14	1	1
1780	5893.0	27	10	0	10	11	2.57041707	6	6	7	3.666666667	2.0	110.0	14	1	1
1781	5905.0	24	7	0	10	8	2.054028744	6	6	7	3.166666667	4.0	178.0	11	1	1
1782	5909.0	24	7	0	10	8	2.054028744	6	6	7	3.166666667	4.0	178.0	11	1	1
1783	5913.0	27	10	0	10	11	2.7671947489999997	6	6	7	3.666666667	2.0	110.0	14	1	1
1784	5917.0	27	10	0	10	11	2.7671947489999997	6	6	7	3.666666667	2.0	110.0	14	1	1
1785	5930.0	27	10	0	10	11	2.57041707	6	6	7	3.666666667	2.0	110.0	14	1	1
1786	5934.0	27	10	0	10	11	2.57041707	6	6	7	3.666666667	2.0	110.0	14	1	1
1787	5938.0	24	7	0	10	8	2.054028744	6	6	7	3.166666667	4.0	178.0	11	1	1
1788	5942.0	24	7	0	10	8	2.054028744	6	6	7	3.166666667	4.0	178.0	11	1	1
1789	5946.0	27	10	0	10	11	2.57041707	6	6	7	3.666666667	2.0	110.0	14	1	1
1790	5950.0	27	10	0	10	11	2.57041707	6	6	7	3.666666667	2.0	110.0	14	1	1
1791	5963.0	25	8	0	10	9	2.556641667	6	6	7	3.333333333	2.0	110.0	12	1	1
1792	5967.0	25	8	0	10	9	2.556641667	6	6	7	3.333333333	2.0	110.0	12	1	1
1793	5971.0	24	7	0	10	8	2.054028744	6	6	7	3.166666667	4.0	178.0	11	1	1
1794	5975.0	24	7	0	10	8	2.054028744	6	6	7	3.166666667	4.0	178.0	11	1	1
1795	5993.0	25	8	0	10	9	2.556641667	6	6	7	3.333333333	2.0	110.0	12	1	1
1796	5997.0	25	8	0	10	9	2.556641667	6	6	7	3.333333333	2.0	110.0	12	1	1
1797	6015.0	24	7	0	10	8	2.054028744	6	6	7	3.166666667	4.0	178.0	11	1	1
1798	6019.0	24	7	0	10	8	2.054028744	6	6	7	3.166666667	4.0	178.0	11	1	1
1799	6023.0	27	10	0	10	11	2.7671947489999997	6	6	7	3.666666667	2.0	110.0	14	1	1
1800	6027.0	27	10	0	10	11	2.7671947489999997	6	6	7	3.666666667	2.0	110.0	14	1	1
1801	6039.0	27	10	0	10	11	2.57041707	6	6	7	3.666666667	2.0	110.0	14	1	1
1802	6043.0	27	10	0	10	11	2.57041707	6	6	7	3.666666667	2.0	110.0	14	1	1
1803	6047.0	24	7	0	10	8	2.054028744	6	6	7	3.166666667	4.0	178.0	11	1	1
1804	6052.0	24	7	0	10	8	2.054028744	6	6	7	3.166666667	4.0	178.0	11	1	1
1805	6056.0	25	8	0	10	9	2.786215626	6	6	7	3.333333333	2.0	110.0	12	1	1
1806	6060.0	25	8	0	10	9	2.786215626	6	6	7	3.333333333	2.0	110.0	12	1	1
1807	6072.0	25	8	0	10	9	2.556641667	6	6	7	3.333333333	2.0	110.0	12	1	1
1808	6076.0	25	8	0	10	9	2.556641667	6	6	7	3.333333333	2.0	110.0	12	1	1
1809	6081.0	24	7	0	10	8	2.054028744	6	6	7	3.166666667	4.0	178.0	11	1	1
1810	6085.0	24	7	0	10	8	2.054028744	6	6	7	3.166666667	4.0	178.0	11	1	1
1811	6104.0	26	9	0	10	10	2.7423376239999997	6	6	7	3.5	2.0	110.0	13	1	1
1812	6108.0	26	9	0	10	10	2.7423376239999997	6	6	7	3.5	2.0	110.0	13	1	1
1813	6122.0	24	7	0	10	8	2.054028744	6	6	7	3.166666667	4.0	178.0	11	1	1
1814	6126.0	24	7	0	10	8	2.054028744	6	6	7	3.166666667	4.0	178.0	11	1	1
1815	6130.0	26	9	0	10	10	2.7423376239999997	6	6	7	3.5	2.0	110.0	13	1	1
1816	6134.0	26	9	0	10	10	2.7423376239999997	6	6	7	3.5	2.0	110.0	13	1	1
1817	6147.0	24	7	0	10	8	2.054028744	6	6	7	3.166666667	4.0	178.0	11	1	1
1818	6151.0	24	7	0	10	8	2.054028744	6	6	7	3.166666667	4.0	178.0	11	1	1
1819	6156.0	27	10	0	10	11	2.7671947489999997	6	6	7	3.666666667	2.0	110.0	14	1	1
1820	6160.0	27	10	0	10	11	2.7671947489999997	6	6	7	3.666666667	2.0	110.0	14	1	1
1821	6174.0	24	7	0	10	8	2.054028744	6	6	7	3.166666667	4.0	178.0	11	1	1
1822	6178.0	24	7	0	10	8	2.054028744	6	6	7	3.166666667	4.0	178.0	11	1	1
1823	6182.0	26	9	0	10	10	2.7423376239999997	6	6	7	3.5	2.0	110.0	13	1	1
1824	6186.0	26	9	0	10	10	2.7423376239999997	6	6	7	3.5	2.0	110.0	13	1	1
1825	6190.0	27	10	0	10	11	2.57041707	6	6	7	3.666666667	2.0	110.0	14	1	1
1826	6195.0	27	10	0	10	11	2.57041707	6	6	7	3.666666667	2.0	110.0	14	1	1
1827	6199.0	27	10	0	10	11	2.57041707	6	6	7	3.666666667	2.0	110.0	14	1	1
1828	6203.0	27	10	0	10	11	2.57041707	6	6	7	3.666666667	2.0	110.0	14	1	1
1829	6215.0	24	7	0	10	8	2.054028744	6	6	7	3.166666667	4.0	178.0	11	1	1
1830	6219.0	24	7	0	10	8	2.054028744	6	6	7	3.166666667	4.0	178.0	11	1	1
1831	6223.0	27	10	0	10	11	2.7671947489999997	6	6	7	3.666666667	2.0	110.0	14	1	1
1832	6228.0	27	10	0	10	11	2.7671947489999997	6	6	7	3.666666667	2.0	110.0	14	1	1
1833	6232.0	27	10	0	10	11	2.57041707	6	6	7	3.666666667	2.0	110.0	14	1	1
1834	6236.0	27	10	0	10	11	2.57041707	6	6	7	3.666666667	2.0	110.0	14	1	1
1835	6248.0	27	10	0	10	11	2.57041707	6	6	7	3.666666667	2.0	110.0	14	1	1
1836	6252.0	27	10	0	10	11	2.57041707	6	6	7	3.666666667	2.0	110.0	14	1	1
1837	6256.0	24	7	0	10	8	2.054028744	6	6	7	3.166666667	4.0	178.0	11	1	1
1838	6260.0	24	7	0	10	8	2.054028744	6	6	7	3.166666667	4.0	178.0	11	1	1
1839	6274.0	27	10	0	10	11	2.7671947489999997	6	6	7	3.666666667	2.0	110.0	14	1	1
1840	6278.0	27	10	0	10	11	2.7671947489999997	6	6	7	3.666666667	2.0	110.0	14	1	1
1841	6283.0	27	10	0	10	11	2.57041707	6	6	7	3.666666667	2.0	110.0	14	1	1
1842	6287.0	27	10	0	10	11	2.57041707	6	6	7	3.666666667	2.0	110.0	14	1	1
1843	6299.0	24	7	0	10	8	2.054028744	6	6	7	3.166666667	4.0	178.0	11	1	1
1844	6303.0	24	7	0	10	8	2.054028744	6	6	7	3.166666667	4.0	178.0	11	1	1
1845	6307.0	25	8	0	10	9	2.556641667	6	6	7	3.333333333	2.0	110.0	12	1	1
1846	6311.0	25	8	0	10	9	2.556641667	6	6	7	3.333333333	2.0	110.0	12	1	1
1847	6324.0	24	7	0	10	8	2.054028744	6	6	7	3.166666667	4.0	178.0	11	1	1
1848	6328.0	24	7	0	10	8	2.054028744	6	6	7	3.166666667	4.0	178.0	11	1	1
1849	6342.0	25	8	0	10	9	2.786215626	6	6	7	3.333333333	2.0	110.0	12	1	1
1850	6346.0	25	8	0	10	9	2.786215626	6	6	7	3.333333333	2.0	110.0	12	1	1
1851	6350.0	24	7	0	10	8	2.054028744	6	6	7	3.166666667	4.0	178.0	11	1	1
1852	6354.0	24	7	0	10	8	2.054028744	6	6	7	3.166666667	4.0	178.0	11	1	1
1853	6399.0	15	0	11	0	3	3.625	1	1	15	15.0	11.0	467.0	16	0	1
1854	6404.0	26	9	0	10	10	2.7423376239999997	6	6	7	3.5	2.0	110.0	13	1	1
1855	6408.0	26	9	0	10	10	2.7423376239999997	6	6	7	3.5	2.0	110.0	13	1	1
1856	6422.0	24	7	0	10	8	2.054028744	6	6	7	3.166666667	4.0	178.0	11	1	1
1857	6426.0	24	7	0	10	8	2.054028744	6	6	7	3.166666667	4.0	178.0	11	1	1
1858	6430.0	27	10	0	10	11	2.7671947489999997	6	6	7	3.666666667	2.0	110.0	14	1	1
1859	6434.0	27	10	0	10	11	2.7671947489999997	6	6	7	3.666666667	2.0	110.0	14	1	1
1860	6438.0	26	9	0	10	10	2.7423376239999997	6	6	7	3.5	2.0	110.0	13	1	1
1861	6442.0	26	9	0	10	10	2.7423376239999997	6	6	7	3.5	2.0	110.0	13	1	1
1862	6455.0	24	7	0	10	8	2.054028744	6	6	7	3.166666667	4.0	178.0	11	1	1
1863	6459.0	24	7	0	10	8	2.054028744	6	6	7	3.166666667	4.0	178.0	11	1	1
1864	6463.0	26	9	0	10	10	2.7423376239999997	6	6	7	3.5	2.0	110.0	13	1	1
1865	6467.0	26	9	0	10	10	2.7423376239999997	6	6	7	3.5	2.0	110.0	13	1	1
1866	6479.0	24	7	0	10	8	2.054028744	6	6	7	3.166666667	4.0	178.0	11	1	1
1867	6484.0	24	7	0	10	8	2.054028744	6	6	7	3.166666667	4.0	178.0	11	1	1
1868	6488.0	27	10	0	10	11	2.57041707	6	6	7	3.666666667	2.0	110.0	14	1	1
1869	6492.0	27	10	0	10	11	2.57041707	6	6	7	3.666666667	2.0	110.0	14	1	1
1870	6504.0	24	7	0	10	8	2.054028744	6	6	7	3.166666667	4.0	178.0	11	1	1
1871	6508.0	24	7	0	10	8	2.054028744	6	6	7	3.166666667	4.0	178.0	11	1	1
1872	6512.0	27	10	0	10	11	2.7671947489999997	6	6	7	3.666666667	2.0	110.0	14	1	1
1873	6516.0	27	10	0	10	11	2.7671947489999997	6	6	7	3.666666667	2.0	110.0	14	1	1
1874	6529.0	27	10	0	10	11	2.57041707	6	6	7	3.666666667	2.0	110.0	14	1	1
1875	6533.0	27	10	0	10	11	2.57041707	6	6	7	3.666666667	2.0	110.0	14	1	1
1876	6537.0	27	10	0	10	11	2.57041707	6	6	7	3.666666667	2.0	110.0	14	1	1
1877	6541.0	27	10	0	10	11	2.57041707	6	6	7	3.666666667	2.0	110.0	14	1	1
1878	6545.0	24	7	0	10	8	2.054028744	6	6	7	3.166666667	4.0	178.0	11	1	1
1879	6549.0	24	7	0	10	8	2.054028744	6	6	7	3.166666667	4.0	178.0	11	1	1
1880	6562.0	27	10	0	10	11	2.57041707	6	6	7	3.666666667	2.0	110.0	14	1	1
1881	6566.0	27	10	0	10	11	2.57041707	6	6	7	3.666666667	2.0	110.0	14	1	1
1882	6570.0	25	8	0	10	9	2.556641667	6	6	7	3.333333333	2.0	110.0	12	1	1
1883	6574.0	25	8	0	10	9	2.556641667	6	6	7	3.333333333	2.0	110.0	12	1	1
1884	6578.0	24	7	0	10	8	2.054028744	6	6	7	3.166666667	4.0	178.0	11	1	1
1885	6582.0	24	7	0	10	8	2.054028744	6	6	7	3.166666667	4.0	178.0	11	1	1
1886	6595.0	24	7	0	10	8	2.054028744	6	6	7	3.166666667	4.0	178.0	11	1	1
1887	6599.0	24	7	0	10	8	2.054028744	6	6	7	3.166666667	4.0	178.0	11	1	1
1888	6604.0	25	8	0	10	9	2.556641667	6	6	7	3.333333333	2.0	110.0	12	1	1
1889	6608.0	25	8	0	10	9	2.556641667	6	6	7	3.333333333	2.0	110.0	12	1	1
1890	6620.0	27	10	0	10	11	2.7671947489999997	6	6	7	3.666666667	2.0	110.0	14	1	1
1891	6624.0	27	10	0	10	11	2.7671947489999997	6	6	7	3.666666667	2.0	110.0	14	1	1
1892	6629.0	24	7	0	10	8	2.054028744	6	6	7	3.166666667	4.0	178.0	11	1	1
1893	6633.0	24	7	0	10	8	2.054028744	6	6	7	3.166666667	4.0	178.0	11	1	1
1894	6637.0	27	10	0	10	11	2.57041707	6	6	7	3.666666667	2.0	110.0	14	1	1
1895	6641.0	27	10	0	10	11	2.57041707	6	6	7	3.666666667	2.0	110.0	14	1	1
1896	6653.0	25	8	0	10	9	2.786215626	6	6	7	3.333333333	2.0	110.0	12	1	1
1897	6657.0	25	8	0	10	9	2.786215626	6	6	7	3.333333333	2.0	110.0	12	1	1
1898	6661.0	24	7	0	10	8	2.054028744	6	6	7	3.166666667	4.0	178.0	11	1	1
1899	6666.0	24	7	0	10	8	2.054028744	6	6	7	3.166666667	4.0	178.0	11	1	1
1900	6670.0	25	8	0	10	9	2.556641667	6	6	7	3.333333333	2.0	110.0	12	1	1
1901	6674.0	25	8	0	10	9	2.556641667	6	6	7	3.333333333	2.0	110.0	12	1	1
1902	6686.0	28	11	0	10	12	2.205788524	6	6	7	3.833333333	9.0	184.0	15	1	1
1903	6690.0	28	11	0	10	12	2.205788524	6	6	7	3.833333333	9.0	184.0	15	1	1
1904	6694.0	24	7	0	10	8	2.054028744	6	6	7	3.166666667	4.0	178.0	11	1	1
1905	6699.0	24	7	0	10	8	2.054028744	6	6	7	3.166666667	4.0	178.0	11	1	1
1906	6711.0	26	9	0	10	10	2.7423376239999997	6	6	7	3.5	2.0	110.0	13	1	1
1907	6715.0	26	9	0	10	10	2.7423376239999997	6	6	7	3.5	2.0	110.0	13	1	1
1908	6719.0	24	7	0	10	8	2.054028744	6	6	7	3.166666667	4.0	178.0	11	1	1
1909	6723.0	24	7	0	10	8	2.054028744	6	6	7	3.166666667	4.0	178.0	11	1	1
1910	6727.0	26	9	0	10	10	2.7423376239999997	6	6	7	3.5	2.0	110.0	13	1	1
1911	6731.0	26	9	0	10	10	2.7423376239999997	6	6	7	3.5	2.0	110.0	13	1	1
1912	6744.0	24	7	0	10	8	2.054028744	6	6	7	3.166666667	4.0	178.0	11	1	1
1913	6748.0	24	7	0	10	8	2.054028744	6	6	7	3.166666667	4.0	178.0	11	1	1
1914	6752.0	31	17	0	27	0	3.70804815	4	4	12	7.0	6863.0	17632.0	27	1	1
1915	6759.0	32	0	32	0	0	2.73513189	0	1	32	32.0	14.0	474.0	33	0	1
1916	6759.0	32	0	32	0	0	2.73513189	0	1	32	32.0	14.0	474.0	33	0	1
1917	6759.0	32	0	32	0	0	2.73513189	0	1	32	32.0	14.0	474.0	33	0	1
1918	6765.0	26	9	0	10	10	2.7423376239999997	6	6	7	3.5	2.0	110.0	13	1	1
1919	6769.0	26	9	0	10	10	2.7423376239999997	6	6	7	3.5	2.0	110.0	13	1	1
1920	6773.0	27	10	0	10	11	2.7671947489999997	6	6	7	3.666666667	2.0	110.0	14	1	1
1921	6777.0	27	10	0	10	11	2.7671947489999997	6	6	7	3.666666667	2.0	110.0	14	1	1
1922	6779.0	32	0	32	0	0	2.73513189	0	1	32	32.0	14.0	474.0	33	0	1
1923	6779.0	32	0	32	0	0	2.73513189	0	1	32	32.0	14.0	474.0	33	0	1
1924	6779.0	32	0	32	0	0	2.73513189	0	1	32	32.0	14.0	474.0	33	0	1
1925	6779.0	32	0	32	0	0	2.73513189	0	1	32	32.0	14.0	474.0	33	0	1
1926	6779.0	32	0	32	0	0	2.73513189	0	1	32	32.0	14.0	474.0	33	0	1
1927	6779.0	32	0	32	0	0	2.73513189	0	1	32	32.0	14.0	474.0	33	0	1
1928	6781.0	24	7	0	10	8	2.054028744	6	6	7	3.166666667	4.0	178.0	11	1	1
1929	6786.0	24	7	0	10	8	2.054028744	6	6	7	3.166666667	4.0	178.0	11	1	1
1930	6790.0	27	10	0	10	11	2.481480463	6	6	7	3.666666667	2.0	110.0	14	1	1
1931	6794.0	27	10	0	10	11	2.481480463	6	6	7	3.666666667	2.0	110.0	14	1	1
1932	6798.0	27	10	0	10	11	2.57041707	6	6	7	3.666666667	2.0	110.0	14	1	1
1933	6799.0	32	0	32	0	0	2.73513189	0	1	32	32.0	14.0	474.0	33	0	1
1934	6799.0	32	0	32	0	0	2.73513189	0	1	32	32.0	14.0	474.0	33	0	1
1935	6799.0	32	0	32	0	0	2.73513189	0	1	32	32.0	14.0	474.0	33	0	1
1936	6802.0	27	10	0	10	11	2.57041707	6	6	7	3.666666667	2.0	110.0	14	1	1
1937	6815.0	27	10	0	10	11	2.57041707	6	6	7	3.666666667	2.0	110.0	14	1	1
1938	6819.0	27	10	0	10	11	2.57041707	6	6	7	3.666666667	2.0	110.0	14	1	1
1939	6823.0	24	7	0	10	8	2.054028744	6	6	7	3.166666667	4.0	178.0	11	1	1
1940	6827.0	24	7	0	10	8	2.054028744	6	6	7	3.166666667	4.0	178.0	11	1	1
1941	6831.0	27	10	0	10	11	2.7671947489999997	6	6	7	3.666666667	2.0	110.0	14	1	1
1942	6835.0	27	10	0	10	11	2.7671947489999997	6	6	7	3.666666667	2.0	110.0	14	1	1
1943	6839.0	27	10	0	10	11	2.57041707	6	6	7	3.666666667	2.0	110.0	14	1	1
1944	6843.0	27	10	0	10	11	2.57041707	6	6	7	3.666666667	2.0	110.0	14	1	1
1945	6856.0	27	10	0	10	11	2.57041707	6	6	7	3.666666667	2.0	110.0	14	1	1
1946	6860.0	27	10	0	10	11	2.57041707	6	6	7	3.666666667	2.0	110.0	14	1	1
1947	6864.0	27	10	0	10	11	2.481480463	6	6	7	3.666666667	2.0	110.0	14	1	1
1948	6868.0	27	10	0	10	11	2.481480463	6	6	7	3.666666667	2.0	110.0	14	1	1
1949	6872.0	24	7	0	10	8	2.054028744	6	6	7	3.166666667	4.0	178.0	11	1	1
1950	6876.0	24	7	0	10	8	2.054028744	6	6	7	3.166666667	4.0	178.0	11	1	1
1951	6889.0	27	10	0	10	11	2.7671947489999997	6	6	7	3.666666667	2.0	110.0	14	1	1
1952	6893.0	27	10	0	10	11	2.7671947489999997	6	6	7	3.666666667	2.0	110.0	14	1	1
1953	6897.0	27	10	0	10	11	2.57041707	6	6	7	3.666666667	2.0	110.0	14	1	1
1954	6898.0	15	9	0	11	0	2.929438722	4	3	5	4.333333333	6271.0	16302.0	15	1	1
1955	6901.0	27	10	0	10	11	2.57041707	6	6	7	3.666666667	2.0	110.0	14	1	1
1956	6913.0	24	7	0	10	8	2.054028744	6	6	7	3.166666667	4.0	178.0	11	1	1
1957	6917.0	24	7	0	10	8	2.054028744	6	6	7	3.166666667	4.0	178.0	11	1	1
1958	6922.0	25	8	0	10	9	2.556641667	6	6	7	3.333333333	2.0	110.0	12	1	1
1959	6926.0	25	8	0	10	9	2.556641667	6	6	7	3.333333333	2.0	110.0	12	1	1
1960	6938.0	24	7	0	10	8	2.054028744	6	6	7	3.166666667	4.0	178.0	11	1	1
1961	6942.0	24	7	0	10	8	2.054028744	6	6	7	3.166666667	4.0	178.0	11	1	1
1962	6946.0	25	8	0	10	9	2.786215626	6	6	7	3.333333333	2.0	110.0	12	1	1
1963	6950.0	25	8	0	10	9	2.786215626	6	6	7	3.333333333	2.0	110.0	12	1	1
1964	6963.0	24	7	0	10	8	2.054028744	6	6	7	3.166666667	4.0	178.0	11	1	1
1965	6967.0	24	7	0	10	8	2.054028744	6	6	7	3.166666667	4.0	178.0	11	1	1
1966	7005.0	26	9	0	10	10	2.7423376239999997	6	6	7	3.5	2.0	110.0	13	1	1
1967	7009.0	26	9	0	10	10	2.7423376239999997	6	6	7	3.5	2.0	110.0	13	1	1
1968	7023.0	24	7	0	10	8	2.054028744	6	6	7	3.166666667	4.0	178.0	11	1	1
1969	7027.0	24	7	0	10	8	2.054028744	6	6	7	3.166666667	4.0	178.0	11	1	1
1970	7031.0	26	9	0	10	10	2.7423376239999997	6	6	7	3.5	2.0	110.0	13	1	1
1971	7035.0	26	9	0	10	10	2.7423376239999997	6	6	7	3.5	2.0	110.0	13	1	1
1972	7047.0	24	7	0	10	8	2.054028744	6	6	7	3.166666667	4.0	178.0	11	1	1
1973	7052.0	24	7	0	10	8	2.054028744	6	6	7	3.166666667	4.0	178.0	11	1	1
1974	7064.0	26	9	0	10	10	2.7423376239999997	6	6	7	3.5	2.0	110.0	13	1	1
1975	7068.0	26	9	0	10	10	2.7423376239999997	6	6	7	3.5	2.0	110.0	13	1	1
1976	7072.0	24	7	0	10	8	2.054028744	6	6	7	3.166666667	4.0	178.0	11	1	1
1977	7076.0	24	7	0	10	8	2.054028744	6	6	7	3.166666667	4.0	178.0	11	1	1
1978	7089.0	27	10	0	10	11	2.57041707	6	6	7	3.666666667	2.0	110.0	14	1	1
1979	7093.0	27	10	0	10	11	2.57041707	6	6	7	3.666666667	2.0	110.0	14	1	1
1980	7105.0	24	7	0	10	8	2.054028744	6	6	7	3.166666667	4.0	178.0	11	1	1
1981	7109.0	24	7	0	10	8	2.054028744	6	6	7	3.166666667	4.0	178.0	11	1	1
1982	7113.0	27	10	0	10	11	2.7671947489999997	6	6	7	3.666666667	2.0	110.0	14	1	1
1983	7117.0	27	10	0	10	11	2.7671947489999997	6	6	7	3.666666667	2.0	110.0	14	1	1
1984	7130.0	27	10	0	10	11	2.57041707	6	6	7	3.666666667	2.0	110.0	14	1	1
1985	7134.0	27	10	0	10	11	2.57041707	6	6	7	3.666666667	2.0	110.0	14	1	1
1986	7138.0	27	10	0	10	11	2.57041707	6	6	7	3.666666667	2.0	110.0	14	1	1
1987	7142.0	27	10	0	10	11	2.57041707	6	6	7	3.666666667	2.0	110.0	14	1	1
1988	7146.0	24	7	0	10	8	2.054028744	6	6	7	3.166666667	4.0	178.0	11	1	1
1989	7150.0	24	7	0	10	8	2.054028744	6	6	7	3.166666667	4.0	178.0	11	1	1
1990	7163.0	27	10	0	10	11	2.57041707	6	6	7	3.666666667	2.0	110.0	14	1	1
1991	7167.0	27	10	0	10	11	2.57041707	6	6	7	3.666666667	2.0	110.0	14	1	1
1992	7171.0	25	8	0	10	9	2.556641667	6	6	7	3.333333333	2.0	110.0	12	1	1
1993	7175.0	25	8	0	10	9	2.556641667	6	6	7	3.333333333	2.0	110.0	12	1	1
1994	7179.0	24	7	0	10	8	2.054028744	6	6	7	3.166666667	4.0	178.0	11	1	1
1995	7183.0	24	7	0	10	8	2.054028744	6	6	7	3.166666667	4.0	178.0	11	1	1
1996	7196.0	24	7	0	10	8	2.054028744	6	6	7	3.166666667	4.0	178.0	11	1	1
1997	7200.0	24	7	0	10	8	2.054028744	6	6	7	3.166666667	4.0	178.0	11	1	1
1998	7204.0	25	8	0	10	9	2.556641667	6	6	7	3.333333333	2.0	110.0	12	1	1
[truncated: 431,355 more rows]
