# Supplementary material for: Intelligent model for the detection and classification of encrypted network traffic in cloud infrastructure
Source: PeerJ Comput Sci. 2024 May 27;10:e2027. doi: 10.7717/peerj-cs.2027 (PMC11157524; doi:10.7717/peerj-cs.2027)
Supplement: Supplemental Information 2 [file peerj-cs-10-2027-s002.ipynb]

# %% [code]
from sklearn.model_selection import train_test_split
import numpy as np # linear algebra
import pandas as pd # data processing, CSV file I/O (e.g. pd.read_csv)
from sklearn.neighbors import KNeighborsClassifier
from sklearn.metrics import classification_report, confusion_matrix
from sklearn.preprocessing import OrdinalEncoder
import matplotlib.pyplot as plt
from sklearn.metrics import *
import seaborn as sns

# %% [code]
df = pd.read_csv('D://OneDrive - Higher Education Commission//Collaborations//Daud Khan//Paper02//CICBellEXFDNS2021//Attack_heavy_Benign - Copy//Dataset-stateless_attack_heavyAll.csv', header=0)

# %% [code]
df

# %% [code]
df.head()

# %% [code]
df.info()

# %% [code]
cat_cols=['timestamp','longest_word','sld']

# %% [code]
encoder = OrdinalEncoder()

# %% [code]
pd.options.mode.chained_assignment = None

# %% [code]
def encode(data):
    '''function to encode non-null data and replace it in the original data'''
    #retains only non-null values
    nonulls = np.array(data.dropna())
    #reshapes the data for encoding
    impute_reshape = nonulls.reshape(-1,1)
    #encode date
    impute_ordinal = encoder.fit_transform(impute_reshape)
    #Assign back encoded values to non-null values
    data.loc[data.notnull()] = np.squeeze(impute_ordinal)
    return data
#create a for loop to iterate through each column in the data
for columns in cat_cols:
    encode(df[columns])

# %% [code]
df.info()

# %% [code]
df=df.dropna()

# %% [code]
X=df.loc[1:,:'subdomain']
y=df.loc[1:,'Class']

# %% [code]
X_train, X_test, y_train, y_test = train_test_split(X, y, test_size = 0.33, random_state = 42)

# %% [code]
df

# %% [code]
df.to_csv('Dataset-stateless_attack_heavyAllProcessed.csv')
