# Supplementary material for: Intelligent model for the detection and classification of encrypted network traffic in cloud infrastructure
Source: PeerJ Comput Sci. 2024 May 27;10:e2027. doi: 10.7717/peerj-cs.2027 (PMC11157524; doi:10.7717/peerj-cs.2027)
Supplement: Supplemental Information 3 [file peerj-cs-10-2027-s003.ipynb]

# %% [code]
from sklearn.model_selection import train_test_split
import numpy as np # linear algebra
import pandas as pd # data processing, CSV file I/O (e.g. pd.read_csv)
from sklearn.neighbors import KNeighborsClassifier
from sklearn.metrics import classification_report, confusion_matrix
from sklearn.preprocessing import OrdinalEncoder
import matplotlib.pyplot as plt
from sklearn.metrics import *
import seaborn as sns

# %% [code]
df_benign = pd.read_csv('D://OneDrive - Higher Education Commission//Collaborations//Daud Khan//Total-CSVs//l2-benign.csv', header=0)

# %% [code]
# df_doh = pd.read_csv('D://OneDrive - Higher Education Commission//Collaborations//Daud Khan//Total-CSVs//l1-doh.csv', header=0)

# %% [code]
# df_nondoh = pd.read_csv('D://OneDrive - Higher Education Commission//Collaborations//Daud Khan//Total-CSVs//l1-nondoh.csv', header=0)

# %% [code]
df_malicious = pd.read_csv('D://OneDrive - Higher Education Commission//Collaborations//Daud Khan//Total-CSVs//l2-malicious.csv', header=0)

# %% [code]
# df = pd.concat([df_benign, df_doh, df_nondoh,df_malicious], ignore_index=True)
df = pd.concat([df_benign[1:15000], df_malicious[1:15000]], ignore_index=True)
# df = pd.concat([df_benign[1:1000], df_doh[1:1000], df_nondoh[1:1000],df_malicious[1:1000]], ignore_index=True)

# %% [code]
df

# %% [code]
df.head()

# %% [code]
df.info()

# %% [code]
cat_cols=['SourceIP','DestinationIP','TimeStamp']

# %% [code]
encoder = OrdinalEncoder()

# %% [code]
pd.options.mode.chained_assignment = None

# %% [code]
def encode(data):
    '''function to encode non-null data and replace it in the original data'''
    #retains only non-null values
    nonulls = np.array(data.dropna())
    #reshapes the data for encoding
    impute_reshape = nonulls.reshape(-1,1)
    #encode date
    impute_ordinal = encoder.fit_transform(impute_reshape)
    #Assign back encoded values to non-null values
    data.loc[data.notnull()] = np.squeeze(impute_ordinal)
    return data
#create a for loop to iterate through each column in the data
for columns in cat_cols:
    encode(df[columns])

# %% [code]
df.info()

# %% [code]
df=df.dropna()

# %% [code]
X=df.loc[1:,:'ResponseTimeTimeCoefficientofVariation']
y=df.loc[1:,'Label']

# %% [code]
X_train, X_test, y_train, y_test = train_test_split(X, y, test_size = 0.33, random_state = 42)

# %% [code]
from sklearn.neural_network import MLPClassifier
from sklearn.neighbors import KNeighborsClassifier
from sklearn.svm import SVC
from sklearn.gaussian_process import GaussianProcessClassifier
from sklearn.gaussian_process.kernels import RBF
from sklearn.tree import DecisionTreeClassifier
from sklearn.ensemble import RandomForestClassifier, AdaBoostClassifier
from sklearn.naive_bayes import GaussianNB
from sklearn.discriminant_analysis import QuadraticDiscriminantAnalysis

names = [
    "Nearest_Neighbors",
#    "Linear SVM",
    "RBF_SVM",
#    "Gaussian Process",
    "Decision_Tree",
    "Random_Forest",
    "Neural_Net",
    "AdaBoost",
    "Naive_Bayes",
    "QDA",
]

classifiers = [
    KNeighborsClassifier(n_neighbors=4), #ok
#    SVC(kernel="linear", C=0.025), #takes too much time
    SVC(gamma=2, C=1), #ok
#    GaussianProcessClassifier(1.0 * RBF(1.0)), #a little time
    DecisionTreeClassifier(max_depth=5), #fast
    RandomForestClassifier(max_depth=5, n_estimators=10, max_features=1), #fast
    MLPClassifier(alpha=1, max_iter=1000), #fast
    AdaBoostClassifier(), #fast
    GaussianNB(), #fast
    QuadraticDiscriminantAnalysis(), #fast
]

# %% [code]
for name, classifier in zip(names, classifiers):
    model = classifier
    clf = model.fit(X_train, y_train)
    y_pred = model.predict(X_test)
    cm = confusion_matrix(list(y_test),y_pred)
    report = classification_report(list(y_test),y_pred,output_dict=True)
    print(report)
    print(cm)
    disp = ConfusionMatrixDisplay(cm, clf.classes_)
    disp.plot()
    plt.savefig(name+'ConfusionMatrix.png', dpi=300, format='png', bbox_inches='tight')
    plt.show()
    # Plotting test prediction and classification report
    plt.figure(1)
    plt.subplot(211)
    plt.plot(X_test)
    plt.subplot(212)
    plt.plot(y_pred)
    plt.savefig(name+'xTestYPredict.png', dpi=300, format='png', bbox_inches='tight')
    plt.show()
    # plotting classification report
    sns.heatmap(pd.DataFrame(report).iloc[:-1, :].T, annot=True)
    plt.savefig(name+'test_plot_classif_report.png', dpi=300, format='png', bbox_inches='tight')
    plt.show()
    plt.close()
    print(name+ "Training Score: ",clf.score(X_train,y_train))

# %% [code]
#model = KNeighborsClassifier(n_neighbors=4)
# model = classifiers[9]
# clf = model.fit(X_train, y_train)
# y_pred = model.predict(X_test)

# %% [code]
# Plotting confusion matrix
# cm = confusion_matrix(list(y_test),y_pred)
# report = classification_report(list(y_test),y_pred,output_dict=True)
# print(report)
# print(cm)
# disp = ConfusionMatrixDisplay(cm, clf.classes_)
# disp.plot()
# plt.savefig('ConfusionMatrix.png', dpi=300, format='png', bbox_inches='tight')
# plt.show()
# # Plotting test prediction and classification report
# plt.figure(1)
# plt.subplot(211)
# plt.plot(X_test)
# plt.subplot(212)
# plt.plot(y_pred)
# plt.savefig('xTestYPredict.png', dpi=300, format='png', bbox_inches='tight')
# plt.show()
# # plotting classification report
# sns.heatmap(pd.DataFrame(report).iloc[:-1, :].T, annot=True)
# plt.savefig('test_plot_classif_report.png', dpi=300, format='png', bbox_inches='tight')
# plt.show()
# plt.close()
# print("Training Score: ",clf.score(X_train,y_train))
